# Supplementary material for: Regulation of Genes Related to Cognition after tDCS in an Intermittent Hypoxic Brain Injury Rat Model
Source: Genes (Basel). 2022 Oct 9;13(10):1824. doi: 10.3390/genes13101824 (PMC9601999; doi:10.3390/genes13101824)
Supplement: Supplementary file 1 [file genes-13-01824-s001.zip]

Archive with 1 entries (1 files):
- genes-1932625-supplementary.xlsx
