# Supplementary material for: Regulation of Genes Related to Cognition after tDCS in an Intermittent Hypoxic Brain Injury Rat Model
Source: Genes (Basel). 2022 Oct 9;13(10):1824. doi: 10.3390/genes13101824 (PMC9601999; doi:10.3390/genes13101824)
Supplement: Supplementary file 1 [file genes-13-01824-s001.zip › genes-1932625-supplementary.xlsx]

## Sheet: Sheet1
	Filter: 17312		Fold Change	Normalized data (log2)
	ID	Gene symbol	HI /HT	HT	HI
	1	A1bg	0.999962	5.63131e-05	1.9859e-06
	2	A1cf	1	0	0
	3	A1i3	1	0	0
	4	A2m	1	0	0
	5	A3galt2	0.994895	0.00765327	0.000268862
	6	A4galt	0.999955	6.69484e-05	2.36094e-06
	7	AA926063	0.994006	0.00898946	0.00031559
	8	Aaas	4.55332	1.43502	3.62194
	9	Aacs	1.12883	4.71841	4.89323
	10	Aadac	1	0	0
	11	Aadacl2	1	0	0
	12	Aadacl3	1	0	0
	13	Aadat	0.254234	2.92567	0.949901
	14	Aaed1	2.08864	0.00734037	1.06991
	15	Aagab	1.13147	5.05331	5.2315
	16	Aak1	1.58208	6.15921	6.82104
	17	Aamdc	0.717076	3.53381	3.054
	18	Aamp	0.583689	5.45802	4.6813
	19	Aanat	0.99893	0.00160082	5.64094e-05
	20	Aar2	0.33522	4.19568	2.61886
	21	Aard	0.996618	0.0050651	0.000178171
	22	Aars	1.04187	6.06292	6.1221
	23	Aars2	1.85343	2.18407	3.07427
	24	Aarsd1	0.535436	4.39193	3.49072
	25	Aasdhppt	0.878927	5.24505	5.05887
	26	Aass	2.63959	1.86072	3.26103
	27	Aatf	3.53693	2.18335	4.00585
	28	Aatk	0.856112	4.94293	4.7188
	29	Abat	0.692819	6.32383	5.79438
	30	Abca1	0.958672	3.25954	3.19865
	31	Abca13	0.999424	0.000861857	3.03813e-05
	32	Abca15	1.03323	2.66461e-05	0.0471863
	33	Abca17	0.368046	1.44213	8.91594e-05
	34	Abca2	0.909509	5.93397	5.79713
	35	Abca4	0.998899	0.00164775	5.80619e-05
	36	Abca5	1.57178	2.89065	3.54305
	37	Abca7	0.755265	2.12666	1.72172
	38	Abca8a	0.9779	4.02854	3.9963
	39	Abcb10	2.53684	2.162	3.50503
	40	Abcb11	0.997845	0.0032262	0.000113591
	41	Abcb1a	2.51646	1.64289	2.97428
	42	Abcb1b	0.997014	0.0044722	0.000157363
	43	Abcb4	0.280707	1.89765	0.0647853
	44	Abcb6	2.14287	2.9787	4.07824
	45	Abcb7	2.40116	2.66155	3.92528
	46	Abcb8	0.702766	5.03509	4.52621
	47	Abcb9	1.34058	4.0312	4.45406
	48	Abcc1	3.67639	2.46553	4.34382
	49	Abcc10	1.52891	1.46277	2.07527
	50	Abcc12	1	0	0
	51	Abcc2	0.458367	1.66763	0.542205
	52	Abcc3	2.45937	0.144212	1.4425
	53	Abcc4	2.01598	1.46151	2.473
	54	Abcc5	0.621331	5.28691	4.60035
	55	Abcc6	1.54841	0.00196023	0.632746
	56	Abcc8	1.55615	2.73872	3.3767
	57	Abcc9	1.2753	1.64785	1.99869
	58	Abcd1	0.99405	0.00892327	0.000313277
	59	Abcd2	1.46362	3.87355	4.42308
	60	Abcd3	1.71464	4.77182	5.54972
	61	Abcd4	0.443656	1.28086	0.108374
	62	Abce1	0.662037	5.25785	4.66283
	63	Abcf1	0.995551	5.19727	5.19084
	64	Abcf2	1.55773	4.64648	5.28593
	65	Abcf3	0.435174	5.39524	4.1949
	66	Abcg1	1.57614	3.59252	4.24892
	67	Abcg2	1.30756	2.37196	2.75884
	68	Abcg3	6.10845	0.0071698	2.61798
	69	Abcg3l1	1.75158	1.9746	2.78326
	70	Abcg3l2	0.99947	0.000792203	2.79269e-05
	71	Abcg3l3	0.998407	0.00238343	8.39537e-05
	72	Abcg3l4	0.996535	0.00519024	0.000182562
	73	Abcg4	0.303125	4.04115	2.31913
	74	Abcg5	0.999942	8.6866e-05	3.06331e-06
	75	Abcg8	0.703039	0.508334	1.15344e-05
	76	Abhd1	0.232979	2.10207	0.000339822
	77	Abhd10	1	0	0
	78	Abhd11	0.213674	2.22685	0.000329661
	79	Abhd12	0.965368	6.14464	6.09379
	80	Abhd12b	1	0	0
	81	Abhd13	1.202	3.64543	3.91086
	82	Abhd14a	2.30787	2.34343	3.54999
	83	Abhd14b	0.348426	3.76407	2.24299
	84	Abhd15	1.05313	0.227896	0.302576
	85	Abhd16a	0.647723	6.08297	5.45642
	86	Abhd16b	1	0	0
	87	Abhd17a	0.730751	6.22961	5.77707
	88	Abhd17b	1.97318	3.15644	4.13697
	89	Abhd17c	3.37805	2.2271	3.98329
	90	Abhd2	1.18093	5.50516	5.74508
	91	Abhd3	0.690908	5.75656	5.22313
	92	Abhd4	1.02047	3.989	4.01824
	93	Abhd5	2.13049	3.86525	4.95643
	94	Abhd6	1.18146	5.13512	5.37568
	95	Abhd8	0.708393	6.73809	6.24071
	96	Abi1	1.72595	4.63971	5.42711
	97	Abi2	0.685272	6.41843	5.87318
	98	Abi3	1.02398	1.71059	1.74478
	99	Abl1	0.420156	3.47304	2.22204
	100	Abl2	0.688947	3.63605	3.09851
	101	Ablim2	1.12606	4.76307	4.93436
	102	Ablim3	0.464688	3.01439	1.90872
	103	Abo	0.284035	1.81608	0.0002207
	104	Abo2	1	0	0
	105	Abr	1.58953	6.13305	6.80165
	106	Abra	0.995332	0.00699683	0.000245882
	107	Abracl	0.115718	3.11174	0.000429157
	108	Abt1	1.1448	2.6442	2.8393
	109	Abtb1	1.73153	1.91638	2.70843
	110	Abtb2	1.62654	1.779	2.4808
	111	Ac1576	1.61631	0.718225	1.41093
	112	Acaa1a	1.74429	3.1828	3.98543
	113	Acaa1b	1	0	0
	114	Acaa2	0.573517	3.24815	2.44605
	115	Acaca	2.09663	3.88597	4.95404
	116	Acacb	0.487054	1.03797	0.000121281
	117	Acad10	0.337659	1.75685	0.190486
	118	Acad11	1.11307	2.35402	2.50857
	119	Acad9	1.12436	3.42672	3.59582
	120	Acadl	1.59479	4.1714	4.84476
	121	Acadm	0.26261	4.40727	2.47826
	122	Acads	1.06035	2.85292	2.93746
	123	Acadsb	1.23552	4.31424	4.61936
	124	Acadvl	0.420325	4.30421	3.05379
	125	Acan	2.05385	0.79288	1.83121
	126	Acap1	1	0	0
	127	Acap2	0.577954	4.63277	3.8418
	128	Acap3	0.495426	4.7945	3.78124
	129	Acat1	0.988795	5.08595	5.0697
	130	Acat2	0.497621	4.27569	3.26881
	131	Acbd3	2.06574	3.75425	4.8009
	132	Acbd4	0.33146	4.2112	2.6181
	133	Acbd5	0.897635	5.22615	5.07035
	134	Acbd6	0.718896	5.60669	5.13054
	135	Acbd7	1	0	0
	136	Accs	8.96335	0.00734342	3.17138
	137	Accsl	1	0	0
	138	Acd	2.20273	3.37216	4.51145
	139	Ace	0.6308	2.39198	1.72723
	140	Ace2	0.417705	1.2597	0.000258946
	141	Ace3	1	0	0
	142	Acer1	0.999971	4.39763e-05	1.55085e-06
	143	Acer2	1.13174	2.58097	2.75951
	144	Ache	0.924318	3.96354	3.85
	145	Acin1	1.0339	4.41412	4.46222
	146	Ackr2	8.33598	0.00590345	3.06526
	147	Ackr3	6.71439	0.0103833	2.75764
	148	Acly	1.67187	5.43553	6.17699
	149	Acmsd	1	0	0
	150	Acnat2	1.18724	0.00084319	0.248452
	151	Aco1	2.90871	2.56635	4.10673
	152	Aco2	0.829582	7.36067	7.09112
	153	Acot1	0.997456	0.00380849	0.000134053
	154	Acot11	0.276564	1.85458	0.000268351
	155	Acot12	1	0	0
	156	Acot13	0.324298	4.31934	2.69473
	157	Acot2	1.0901	3.0307	3.15516
	158	Acot3	0.408521	2.26171	0.970192
	159	Acot4	0.625807	1.3279	0.651692
	160	Acot5	0.999922	0.000116657	4.11382e-06
	161	Acot6	1	0	0
	162	Acot7	0.559847	6.27048	5.43358
	163	Acot8	1.39216	1.64591	2.12324
	164	Acot9	0.494394	4.63718	3.62091
	165	Acox1	0.669485	4.63612	4.05725
	166	Acox2	0.999975	3.69141e-05	1.3018e-06
	167	Acox3	1.21934	4.04315	4.32926
	168	Acoxl	1	0	0
	169	Acp1	1.2978	5.50294	5.879
	170	Acp2	4.36217	3.50357	5.62862
	171	Acp5	0.99836	0.00245501	8.64721e-05
	172	Acp6	0.179173	3.1502	0.669622
	173	Acpp	0.999933	0.000100064	3.52871e-06
	174	Acpt	0.99657	0.00513783	0.000180723
	175	Acr	0.999666	0.000499558	1.76131e-05
	176	Acrbp	1	0	0
	177	Acrv1	1	0	0
	178	Acsbg1	1.29617	5.53227	5.90653
	179	Acsbg2	1	0	0
	180	Acsf2	0.540737	3.13495	2.24795
	181	Acsl1	1.09669	4.20644	4.33959
	182	Acsl3	0.823894	6.07305	5.79358
	183	Acsl4	1.1771	4.83346	5.06871
	184	Acsl5	1.88479	4.36297	5.27737
	185	Acsl6	1.10892	5.3154	5.46456
	186	Acsm1	0.999375	0.000934517	3.29415e-05
	187	Acsm2a	1	0	0
	188	Acsm3	0.999499	0.000749915	2.64367e-05
	189	Acsm4	1	0	0
	190	Acsm5	1.21235	1.24939	1.5272
	191	Acss1	0.517238	3.95788	3.00678
	192	Acss2	0.336701	3.46598	1.89552
	193	Acss3	1.12506	1.06275	1.23276
	194	Acta1	0.77994	3.98161	3.62304
	195	Acta2	2.00908	2.82293	3.82946
	196	Actb	0.841399	9.69927	9.45013
	197	Actbl2	0.999948	7.76809e-05	2.73941e-06
	198	Actc1	0.999945	8.2402e-05	2.9059e-06
	199	Actg1	0.992902	7.3227	7.31242
	200	Actg2	0.998324	0.00250761	8.83223e-05
	201	Actl11	1	0	0
	202	Actl6a	1.10499	0.0050692	0.149098
	203	Actl6b	0.0966769	4.05596	0.685277
	204	Actl7a	0.999889	0.00016539	5.83221e-06
	205	Actl7b	0.99994	8.90946e-05	3.1419e-06
	206	Actl9	1	0	0
	207	Actl9b	1	0	0
	208	Actn1	1.58041	5.21008	5.87038
	209	Actn2	3.27771	1.8296	3.54229
	210	Actn3	0.99995	7.42901e-05	2.61984e-06
	211	Actn4	1.39159	5.52864	6.00537
	212	Actr10	2.02544	5.67345	6.69168
	213	Actr1a	1.06934	6.48177	6.57849
	214	Actr1b	0.815751	5.96121	5.66741
	215	Actr2	0.895269	7.79918	7.63957
	216	Actr3	2.25852	6.0081	7.18348
	217	Actr3b	1.7482	4.68622	5.4921
	218	Actr5	0.285587	1.90523	0.0972274
	219	Actr6	0.793363	4.0117	3.67775
	220	Actr8	0.527386	4.84005	3.91698
	221	Actrt1	0.999889	0.000165353	5.83091e-06
	222	Actrt2	0.999893	0.000159292	5.6172e-06
	223	Actrt3	0.998446	0.00232488	8.18938e-05
	224	Acvr1	1.13881	3.14275	3.33028
	225	Acvr1b	1.4349	4.9355	5.45645
	226	Acvr1c	0.994057	0.00891188	0.000312879
	227	Acvr2a	0.83305	3.40074	3.13721
	228	Acvr2b	0.531021	3.2218	2.30864
	229	Acvrl1	7.44828	0.143553	3.04046
	230	Acy1	1.54999	3.2463	3.87855
	231	Acy3	0.99454	0.00818638	0.000287513
	232	Acyp1	0.0755459	4.95864	1.23213
	233	Acyp2	0.130166	5.92791	2.98634
	234	Ada	0.444814	3.07771	1.90898
	235	Adad1	0.999178	0.00122906	4.33175e-05
	236	Adal	0.100593	3.86497	0.551573
	237	Adam10	0.409497	5.20429	3.91621
	238	Adam11	1.07071	5.2903	5.38887
	239	Adam15	1.1282	3.38158	3.5556
	240	Adam17	6.05598	1.17909	3.77745
	241	Adam19	1.21147	2.51918	2.79594
	242	Adam1a	1.1852	0.00569532	0.250831
	243	Adam2	1	0	0
	244	Adam23	1.08249	5.26217	5.37652
	245	Adam26a	1	0	0
	246	Adam28	0.998585	0.00211766	7.46023e-05
	247	Adam30	1.00834	0.381428	0.393415
	248	Adam32	0.998839	0.00173707	6.12065e-05
	249	Adam34	1	0	0
	250	Adam3a	1	0	0
	251	Adam4	0.536456	0.898554	8.6193e-05
	252	Adam4l1	0.403726	1.68392	0.375365
	253	Adam5	1	0	0
	254	Adam6	1	0	0
	255	Adam7	1.00138	0.0685222	0.0705103
	256	Adam9	2.74307	2.66542	4.12121
	257	Adamdec1	1	0	0
	258	Adamts1	1.9133	1.24814	2.18421
	259	Adamts10	1.73944	1.73412	2.53275
	260	Adamts12	0.371449	1.4291	0.000336187
	261	Adamts14	1	0	0
	262	Adamts15	0.488102	2.12876	1.09402
	263	Adamts18	0.955978	0.0649516	1.26905e-06
	264	Adamts19	0.414767	1.26973	0.000107433
	265	Adamts2	1.13985	1.26851	1.45735
	266	Adamts3	0.813968	3.32774	3.03079
	267	Adamts4	0.615297	3.30182	2.60118
	268	Adamts5	1.51782	0.00525484	0.607257
	269	Adamts7	1.03015	0.0017082	0.0445681
	270	Adamts9	0.789317	0.403757	0.0624332
	271	Adamtsl3	3.02225	0.598835	2.19446
	272	Adamtsl4	0.650018	0.621575	0.000126394
	273	Adamtsl5	1	0	0
	274	Adap1	0.591157	6.2497	5.49131
	275	Adap2	6.35758	0.00987493	2.67835
	276	Adar	1.09844	4.95059	5.08604
	277	Adarb1	0.874063	5.51725	5.32306
	278	Adarb2	0.327742	3.19744	1.58807
	279	Adat1	0.852429	0.230436	8.80505e-05
	280	Adat2	1.14138	2.50071	2.6915
	281	Adat3	0.208133	2.26461	0.000186178
	282	Adck1	0.696809	2.99075	2.46958
	283	Adck2	1.10258	3.57027	3.71115
	284	Adck3	0.38496	3.29972	1.9225
	285	Adck4	0.530148	4.23792	3.32239
	286	Adck5	0.360256	2.11305	0.640144
	287	Adcy1	1.14512	7.02849	7.22399
	288	Adcy10	0.340495	1.5544	9.98957e-05
	289	Adcy2	1.32996	5.4311	5.84248
	290	Adcy3	0.958998	3.76834	3.70794
	291	Adcy4	0.858395	2.34687	2.12658
	292	Adcy5	0.641284	4.9331	4.29214
	293	Adcy6	1.42142	2.77654	3.28387
	294	Adcy7	4.32469	0.00561787	2.11822
	295	Adcy8	0.823619	1.69236	1.41241
	296	Adcyap1	0.654291	4.07671	3.46472
	297	Adcyap1r1	0.474936	4.84034	3.76614
	298	Add1	1.12193	6.39354	6.55953
	299	Add2	0.735521	6.10411	5.66095
	300	Add3	0.994023	5.27839	5.26974
	301	Adgrb2	0.772092	6.04145	5.66829
	302	Adgrb3	0.849046	5.70336	5.46727
	303	Adgre1	0.29176	1.77757	0.000428415
	304	Adgre5	3.91991	0.608771	2.57959
	305	Adgrf3	0.999592	0.000610596	2.15268e-05
	306	Adgrf5	1.89272	2.93632	3.85678
	307	Adgrg1	0.598982	4.96842	4.229
	308	Adgrg2	0.65126	0.779606	0.160912
	309	Adgrg5	0.937275	0.0936214	0.000165619
	310	Adgrg7	1	0	0
	311	Adgrl1	0.84409	6.25799	6.01346
	312	Adgrl2	2.16601	3.60886	4.7239
	313	Adgrl3	1.10184	5.25403	5.39395
	314	Adgrl4	2.54337	1.46093	2.80768
	315	Adh1	0.99815	0.0027694	9.75301e-05
	316	Adh4	0.999881	0.000177376	6.25484e-06
	317	Adh5	2.31765	4.88895	6.10161
	318	Adh6	0.999894	0.000159232	5.61509e-06
	319	Adh6a	1	0	0
	320	Adh7	0.999964	5.31486e-05	1.87431e-06
	321	Adhfe1	0.0980492	4.55749	1.20714
	322	Adi1	0.594211	4.26958	3.51863
	323	Adipoq	0.998856	0.00171224	6.03323e-05
	324	Adipor1	1.06214	5.08478	5.17175
	325	Adipor2	0.184253	4.70612	2.26588
	326	Adk	0.786159	5.27935	4.93224
	327	Adm	1.27285	0.0052747	0.353333
	328	Adm2	1	0	0
	329	Adnp	0.722797	5.58224	5.1139
	330	Adnp2	0.409511	2.50109	1.21307
	331	Ado	5.94602	3.4834	6.05533
	332	Adora1	0.282941	4.5357	2.71428
	333	Adora2a	1.99886	1.88885	2.88803
	334	Adora2b	3.02324	0.143016	1.73911
	335	Adpgk	1.20926	3.74476	4.01888
	336	Adprh	0.654512	5.30181	4.6903
	337	Adprhl1	0.999132	0.00129811	4.57497e-05
	338	Adprhl2	1.15728	4.11274	4.32347
	339	Adprm	1.68396	2.71055	3.46241
	340	Adra1a	0.184599	2.4378	0.000270105
	341	Adra1b	0.908775	3.36597	3.22797
	342	Adra1d	0.89055	3.7448	3.57757
	343	Adra2a	0.564211	1.42876	0.603064
	344	Adra2b	0.860593	0.278964	0.062368
	345	Adra2c	2.32411	3.3932	4.60988
	346	Adrb1	0.257228	3.69501	1.73612
	347	Adrb2	1.28664	1.78953	2.15313
	348	Adrb3	1	0	0
	349	Adrbk1	1.0682	5.93324	6.02842
	350	Adrbk2	6.31001	1.27829	3.93593
	351	Adrm1	0.855607	5.60383	5.37885
	352	Adsl	0.0704192	5.21771	1.38983
	353	Adss	1.00757	4.88152	4.8924
	354	Adtrp	12.5113	0.00770022	3.65286
	355	Aebp1	1.34415	3.09424	3.52093
	356	Aebp2	1.34567	3.53395	3.96228
	357	Aen	0.811399	2.87251	2.57099
	358	Aes	0.445856	8.41205	7.24669
	359	Afap1	2.10167	2.81506	3.88659
	360	Afap1l1	0.994813	2.46687	2.45936
	361	Afap1l2	0.254891	2.50503	0.532987
	362	Aff1	1.08185	1.82094	1.93444
	363	Aff3	2.15439	3.8787	4.98598
	364	Aff4	1.03324	5.2407	5.28788
	365	Afg3l1	0.0830826	3.58967	0.00036423
	366	Afg3l2	1.7018	4.37827	5.14533
	367	Afm	0.99996	5.98601e-05	2.11098e-06
	368	Afmid	1.5376	1.34688	1.96756
	369	Afp	1	0	0
	370	Aftph	1.74618	4.63152	5.43572
	371	Aga	0.102932	3.28062	0.000388275
	372	Agap1	1.09732	4.83707	4.97105
	373	Agap2	0.861861	7.04365	6.82918
	374	Agap3	0.509959	4.80204	3.8305
	375	Agbl4	2.13696	3.53268	4.62824
	376	Agbl5	1.74322	2.32535	3.12711
	377	Ager	3.24682	1.12423	2.82326
	378	Agfg1	0.47819	4.95188	3.88753
	379	Agfg2	3.52897	2.97019	4.78944
	380	Agk	0.0792088	3.65855	0.000353027
	381	Agl	0.912465	3.15403	3.02187
	382	Agmat	1	0	0
	383	Agmo	0.995709	0.00642922	0.000226
	384	Ago1	1.29965	3.41417	3.7923
	385	Ago2	1.22768	4.34185	4.63778
	386	Ago3	1.59884	3.88624	4.56327
	387	Ago4	0.992569	1.53163	1.52087
	388	Agpat1	0.644322	5.99787	5.36372
	389	Agpat2	0.995098	0.00734813	0.000258182
	390	Agpat3	0.899741	5.0197	4.86729
	391	Agpat4	1.05152	5.16405	5.23652
	392	Agpat5	1.58675	3.48089	4.14696
	393	Agpat6	1.49893	4.08199	4.66593
	394	Agpat9	0.523293	1.39284	0.458534
	395	Agps	0.35453	4.72612	3.23009
	396	Agr2	1	0	0
	397	Agr3	1	0	0
	398	Agrn	0.842042	4.30668	4.05864
	399	Agrp	1	0	0
	400	Agt	1.30047	4.78085	5.15988
	401	Agtpbp1	0.769461	6.56258	6.1845
	402	Agtr1a	3.10657	0.00154527	1.63687
	403	Agtr1b	1	0	0
	404	Agtr2	1	0	0
	405	Agtrap	0.344879	1.53604	0.00019971
	406	Agxt	1	0	0
	407	Agxt2	0.913868	0.129946	2.60246e-06
	408	Ahctf1	0.52754	3.67912	2.75648
	409	Ahcy	0.147046	3.39678	0.631115
	410	Ahcyl1	0.997108	6.38581	6.38163
	411	Ahcyl2	0.918502	4.60917	4.48653
	412	Ahdc1	1.02229	3.88715	3.91895
	413	Ahi1	1.29954	5.53869	5.91669
	414	Ahnak	1.36275	3.79993	4.24645
	415	Ahr	1.78418	1.37941	2.21467
	416	Ahrr	1	0	0
	417	Ahsa1	1.17339	6.24806	6.47875
	418	Ahsa2	0.456685	3.70205	2.57132
	419	Ahsg	1	0	0
	420	Ahsp	0.998629	0.00205127	7.22659e-05
	421	Aida	0.486828	4.51484	3.47633
	422	Aif1	2.14101	3.8379	4.93619
	423	Aif1l	5.23304	1.68578	4.07343
	424	Aifm1	1.35802	3.33118	3.77269
	425	Aifm2	0.508167	0.976947	0.000321883
	426	Aifm3	2.80758	0.00959882	1.49892
	427	Aig1	0.614239	4.76678	4.06365
	428	Aimp1	0.906673	5.18833	5.04698
	429	Aimp2	0.36387	4.83136	3.37285
	430	Aip	1.14814	4.48463	4.68393
	431	Aipl1	0.883472	0.178748	3.64144e-06
	432	Aire	1	0	0
	433	Ajap1	0.695908	3.77612	3.25309
	434	Ajuba	0.447172	1.16131	0.000206601
	435	Ak1	0.749491	6.34674	5.93072
	436	Ak2	1.06648	3.60376	3.69662
	437	Ak3	0.779245	5.17222	4.81237
	438	Ak4	0.0579088	4.11044	0.000370915
	439	Ak6	0.364688	3.41574	1.96048
	440	Ak7	0.173164	2.52999	0.000204177
	441	Ak8	0.190704	2.39071	0.000118824
	442	Akap1	0.792325	4.83095	4.49512
	443	Akap10	1.19276	4.49585	4.75016
	444	Akap11	0.777221	6.36935	6.00575
	445	Akap12	2.33384	3.53464	4.75735
	446	Akap13	2.0318	1.43441	2.45717
	447	Akap14	3.11487	0.00151169	1.64068
	448	Akap17a	1.08162	3.64875	3.76194
	449	Akap2	0.87279	4.9944	4.79811
	450	Akap3	0.88892	0.169983	0.00010781
	451	Akap4	0.999918	0.000123355	4.35002e-06
	452	Akap5	1.17399	5.26937	5.50078
	453	Akap6	1.09437	6.17377	6.30387
	454	Akap7	1.05267	4.84789	4.92194
	455	Akap8	1.23332	3.9649	4.26744
	456	Akap8l	0.903124	5.59345	5.44645
	457	Akap9	1.22369	4.60294	4.89419
	458	Akip1	6.75748	0.00516105	2.76165
	459	Akirin1	0.846657	4.79329	4.55314
	460	Akirin2	1.17128	5.01587	5.24396
	461	Akna	1.99073	0.56778	1.56108
	462	Aknad1	1	0	0
	463	Akp3	1	0	0
	464	Akr1a1	0.839572	8.22081	7.96854
	465	Akr1b1	1.38663	4.39275	4.86433
	466	Akr1b10	0.174443	3.00993	0.490762
	467	Akr1b7	1	0	0
	468	Akr1b8	0.998227	0.00265422	9.34791e-05
	469	Akr1c1	0.999872	0.000192105	6.77419e-06
	470	Akr1c12	0.315215	1.66592	0.000328356
	471	Akr1c12l1	1	0	0
	472	Akr1c13	0.999937	9.35925e-05	3.30051e-06
	473	Akr1c14	1.07271	0.00923653	0.110499
	474	Akr1c19	0.205783	2.28105	0.000249343
	475	Akr1c2	1.11539	0.353405	0.510957
	476	Akr1c3	1	0	0
	477	Akr1cl	3.5076	0.00953732	1.82002
	478	Akr1d1	0.829444	0.349451	0.0796665
	479	Akr1e2	0.609674	3.84643	3.13254
	480	Akr7a2	0.83699	4.23354	3.97682
	481	Akr7a3	0.568428	0.815267	0.000316059
	482	Akt1	1.973	4.96971	5.95011
	483	Akt1s1	0.713453	4.6097	4.12259
	484	Akt2	0.795519	3.567	3.23697
	485	Akt3	1.10309	7.31985	7.4614
	486	Aktip	1.00151	5.10334	5.10552
	487	Alad	0.471316	3.14002	2.05479
	488	Alas1	0.224546	4.23215	2.07724
	489	Alas2	0.42729	1.22708	0.000367876
	490	Alb	3.17054	1.6967	3.36143
	491	Alcam	1.17261	6.22892	6.45864
	492	Aldh16a1	3.57671	1.61524	3.45387
	493	Aldh18a1	1	0	0
	494	Aldh1a1	1.35971	3.40298	3.84628
	495	Aldh1a2	0.344914	2.52471	0.989016
	496	Aldh1a3	0.998142	0.00278038	9.79163e-05
	497	Aldh1a7	1	0	0
	498	Aldh1b1	0.751137	0.413188	0.000335184
	499	Aldh1l1	0.777927	2.82692	2.46463
	500	Aldh1l2	0.997992	0.00300529	0.000105825
	501	Aldh2	0.438875	3.44143	2.25331
	502	Aldh3a1	0.99909	0.00136166	4.79877e-05
	503	Aldh3a2	0.64068	4.4634	3.82107
	504	Aldh3b1	0.974119	4.32649	4.28867
	505	Aldh4a1	1.9548	2.79144	3.75846
	506	Aldh5a1	0.880996	5.02599	4.8432
	507	Aldh6a1	1.56235	4.54103	5.18474
	508	Aldh7a1	1.12637	4.8554	5.02708
	509	Aldh8a1	0.999901	0.000148088	5.22214e-06
	510	Aldh9a1	1.46535	3.97147	4.52272
	511	Aldoa	1.2225	9.00326	9.29309
	512	Aldoart2	1	0	0
	513	Aldob	1.12132	0.000305535	0.165507
	514	Aldoc	0.895802	8.43961	8.28086
	515	Alg1	0.44581	2.25902	1.09352
	516	Alg10	1.92351	3.28057	4.2243
	517	Alg11	1.2624	4.98949	5.32566
	518	Alg12	1.21577	2.6844	2.96627
	519	Alg13	0.11684	3.09771	0.000316456
	520	Alg14	0.770759	2.55522	2.17957
	521	Alg2	0.835222	5.2799	5.02013
	522	Alg3	0.925277	2.85876	2.74672
	523	Alg5	0.276446	1.85532	0.000383951
	524	Alg6	0.151292	2.81256	0.0879706
	525	Alg8	0.997766	0.00334387	0.000117727
	526	Alg9	2.04112	3.4067	4.43606
	527	Alk	1.38936	0.753952	1.22838
	528	Alkbh1	3.18834	2.23101	3.90382
	529	Alkbh2	0.15831	2.65937	0.000197918
	530	Alkbh3	1.1778	3.85562	4.09171
	531	Alkbh4	5.50406	0.145776	2.60627
	532	Alkbh5	0.418189	5.29367	4.0359
	533	Alkbh6	0.823683	0.279853	1.41391e-05
	534	Alkbh7	0.0812049	3.62269	0.000400555
	535	Alkbh8	1.01267	2.90791	2.92608
	536	Allc	0.999753	0.000370154	1.30515e-05
	537	Alms1	2.52461	2.87694	4.213
	538	Alox12	0.669315	0.57934	9.61458e-05
	539	Alox12b	1	0	0
	540	Alox12e	1	0	0
	541	Alox15	0.406048	1.30045	0.000171102
	542	Alox15b	4.76392	0.0024759	2.25462
	543	Alox5	3.51691	0.00176186	1.81607
	544	Alox5ap	0.993066	0.0104032	0.000364961
	545	Aloxe3	3.16183	1.34236	3.00312
	546	Alpi	0.925692	0.111398	2.21606e-06
	547	Alpk3	0.996637	0.00503683	0.000177179
	548	Alpl	0.494168	1.12288	0.10595
	549	Als2	0.520584	4.09067	3.14887
	550	Als2cr11	1	0	0
	551	Als2cr12	0.997165	0.00424511	0.000149389
	552	Alx1	1	0	0
	553	Alx3	0.999332	0.000999849	3.52432e-05
	554	Alx4	0.996075	0.00588105	0.000206788
	555	Alyref	0.673602	5.01901	4.44898
	556	Amacr	1.39763	3.92109	4.40407
	557	Ambn	6.18291	0.00319019	2.63148
	558	Ambp	1	0	0
	559	Ambra1	0.73712	4.01414	3.57411
	560	Amd1	0.749548	5.6879	5.27199
	561	Amdhd1	1	0	0
	562	Amdhd2	0.109206	3.19519	0.000309109
	563	Amelx	1	0	0
	564	Amer1	0.114277	3.12969	0.000302484
	565	Amh	0.99967	0.000494156	1.74227e-05
	566	Amhr2	1	0	0
	567	Amigo1	0.863266	5.21986	5.00774
	568	Amigo2	0.379148	1.48111	0.0819428
	569	Amigo3	0.23609	2.08267	7.63968e-05
	570	Ammecr1l	3.44277	1.73777	3.52134
	571	Amn	1	0	0
	572	Amn1	1.50387	3.20439	3.79307
	573	Amotl2	1.0124	3.72278	3.74056
	574	Ampd1	1	0	0
	575	Ampd2	1.59753	2.62122	3.29706
	576	Ampd3	0.921129	3.25639	3.13786
	577	Amph	0.973089	6.71487	6.67551
	578	Amt	2.69167	1.74022	3.16872
	579	Amtn	1	0	0
	580	Amy1a	0.998586	0.00211666	7.45673e-05
	581	Amy2a3	1	0	0
	582	Amz1	1.17572	2.33577	2.56931
	583	Amz2	0.901403	5.17133	5.02157
	584	Anapc1	1.03677	3.67467	3.72677
	585	Anapc10	0.581688	2.8531	2.07141
	586	Anapc11	0.588671	4.05985	3.29539
	587	Anapc13	1.10423	5.95885	6.10189
	588	Anapc15	0.0667878	3.90469	0.000419987
	589	Anapc2	0.462172	5.10927	3.99577
	590	Anapc4	0.803788	4.28924	3.97413
	591	Anapc5	0.743824	5.94597	5.51901
	592	Anapc7	0.596244	4.56693	3.82091
	593	Andpro	1	0	0
	594	Ang	1	0	0
	595	Ang2	1	0	0
	596	Angel1	0.776628	0.670736	0.306031
	597	Angel2	0.926215	3.98838	3.8778
	598	Angpt1	0.153109	2.70775	0.000377687
	599	Angpt2	1.80039	0.00911682	0.857423
	600	Angpt4	0.999257	0.00111187	3.91894e-05
	601	Angptl1	2.6015	0.661645	2.04099
	602	Angptl2	3.03774	1.67133	3.27433
	603	Angptl3	0.606916	0.866557	0.146127
	604	Angptl4	0.898278	1.70262	1.54786
	605	Angptl6	0.281097	1.83094	7.51373e-05
	606	Ank1	1.53937	3.8251	4.44744
	607	Ank3	1.18044	6.2871	6.52642
	608	Ankef1	0.999013	0.00147676	5.20411e-05
	609	Ankfy1	0.955603	4.09421	4.02869
	610	Ankh	0.680957	6.10789	5.55352
	611	Ankhd1	0.704192	4.25384	3.74788
	612	Ankib1	0.390833	4.36777	3.0124
	613	Ankle2	0.971466	4.21643	4.17467
	614	Ankmy2	1.46202	4.56258	5.11055
	615	Ankra2	0.224934	2.15251	8.47606e-05
	616	Ankrd1	0.996659	0.00500347	0.000176009
	617	Ankrd10	0.329062	3.72313	2.11956
	618	Ankrd12	1.19507	4.9109	5.16799
	619	Ankrd13a	0.969997	3.65011	3.60616
	620	Ankrd13c	0.647944	5.61149	4.98544
	621	Ankrd13d	1.2264	4.21983	4.51425
	622	Ankrd16	0.273938	1.86832	0.000239259
	623	Ankrd17	0.931735	4.58206	4.48005
	624	Ankrd2	1	0	0
	625	Ankrd22	1	0	0
	626	Ankrd23	1	0	0
	627	Ankrd24	3.02095	1.13636	2.73136
	628	Ankrd27	1.72213	3.67091	4.4551
	629	Ankrd29	0.183768	2.44431	0.000265549
	630	Ankrd32	0.678279	3.30077	2.74072
	631	Ankrd33b	0.176294	5.32537	2.82143
	632	Ankrd34a	1.21695	4.58685	4.87012
	633	Ankrd34b	1.04261	1.53661	1.59682
	634	Ankrd34c	1.44831	2.35622	2.8906
	635	Ankrd37	7.52763	2.27601	5.1882
	636	Ankrd39	3.41171	0.921561	2.69206
	637	Ankrd40	0.731663	5.78782	5.33707
	638	Ankrd42	3.00364	2.75411	4.34082
	639	Ankrd44	0.834097	2.03966	1.77795
	640	Ankrd46	0.994507	6.23589	6.22794
	641	Ankrd49	0.928044	2.37026	2.26253
	642	Ankrd50	1.16634	3.31645	3.53844
	643	Ankrd52	1.78939	3.84151	4.68098
	644	Ankrd54	0.757625	2.2264	1.82596
	645	Ankrd55	0.531164	0.913001	0.000229339
	646	Ankrd6	1.88365	3.07117	3.98469
	647	Ankrd61	0.995779	0.00632459	0.000222334
	648	Ankrd65	1	0	0
	649	Ankrd7	1	0	0
	650	Ankrd9	0.212783	2.23285	0.000302706
	651	Anks1a	0.163164	2.82674	0.211133
	652	Anks1b	0.652858	6.20879	5.59363
	653	Anks3	0.429279	3.95962	2.73961
	654	Anks4b	0.999392	0.000910031	3.20787e-05
	655	Anks6	0.809481	1.58442	1.27949
	656	Ankzf1	1.49511	2.66055	3.2408
	657	Ano1	0.708823	0.702111	0.205608
	658	Ano4	1.10313	4.23909	4.38069
	659	Ano6	2.34011	1.8821	3.10868
	660	Ano7	0.69175	0.531691	1.34433e-05
	661	Anp32a	0.887877	7.14806	6.97649
	662	Anp32b	0.786968	5.76545	5.41983
	663	Anp32e	0.809284	6.03676	5.73148
	664	Anpep	3.15867	0.0048261	1.66414
	665	Antxr1	1.69988	3.41678	4.18221
	666	Anxa1	3.19016	0.0122169	1.68585
	667	Anxa10	1	0	0
	668	Anxa11	0.7768	5.82811	5.46373
	669	Anxa13	0.999949	7.564e-05	2.66744e-06
	670	Anxa2	5.7198	0.0122214	2.52819
	671	Anxa3	0.475727	3.58785	2.51605
	672	Anxa4	0.849305	3.69162	3.45597
	673	Anxa5	1.41406	5.48893	5.98878
	674	Anxa6	1.30138	4.62476	5.00481
	675	Anxa7	1.46974	4.40361	4.95917
	676	Anxa8	0.337481	1.56717	4.94464e-05
	677	Aoah	0.996783	0.00481812	0.000169505
	678	Aoc1	1.0657	5.25948e-05	0.0918571
	679	Aoc2-ps1	0.374843	1.5925	0.176859
	680	Aoc3	0.468738	1.09325	0.000108039
	681	Aox1	0.839282	1.64664	1.39386
	682	Aox2	0.999365	0.000949969	3.34859e-05
	683	Aox3	0.90158	0.202997	0.0535234
	684	Aox4	1	0	0
	685	Ap1ar	1.00931	4.52095	4.53432
	686	Ap1b1	1.08884	5.19126	5.31406
	687	Ap1g1	1.33354	4.62786	5.04312
	688	Ap1m1	0.57415	4.42265	3.62215
	689	Ap1m2	0.90118	0.150139	2.70215e-05
	690	Ap1s1	0.673936	6.62779	6.05847
	691	Ap1s2	1.06834	4.13571	4.23109
	692	Ap1s3	0.997689	0.00346001	0.000121809
	693	Ap2a1	1.0605	5.89225	5.977
	694	Ap2a2	1.00585	6.54086	6.54928
	695	Ap2b1	0.830344	6.46888	6.20066
	696	Ap2m1	1.08044	8.28763	8.39924
	697	Ap2s1	0.555283	7.24541	6.39671
	698	Ap3b1	1.35696	3.68169	4.12207
	699	Ap3d1	0.99404	5.75815	5.74952
	700	Ap3m1	0.980325	3.08363	3.05496
	701	Ap3m2	0.497378	5.14568	4.13809
	702	Ap3s1	0.784262	5.46708	5.11649
	703	Ap3s2	1.4029	5.31042	5.79883
	704	Ap4b1	0.35859	3.73782	2.25823
	705	Ap4e1	1.46301	2.60028	3.14922
	706	Ap4m1	0.298785	4.05393	2.31111
	707	Ap4s1	3.53191	3.67356	5.49401
	708	Ap5b1	3.57123	0.00653315	1.84295
	709	Ap5m1	0.620267	3.78362	3.09459
	710	Ap5s1	6.03988	0.00737306	2.60189
	711	Ap5z1	0.747667	1.92132	1.50178
	712	Apaf1	0.797999	2.60855	2.28301
	713	Apba1	0.531573	5.68067	4.76901
	714	Apba2	1.4331	5.72512	6.24426
	715	Apba3	0.402038	1.31485	0.000257299
	716	Apbb1	0.911289	7.0357	6.90168
	717	Apbb1ip	3.62268	0.00928667	1.86635
	718	Apbb3	1.13787	3.82	4.00634
	719	Apc	1.17974	6.45484	6.69331
	720	Apc2	0.781132	4.7492	4.39283
	721	Apcs	1	0	0
	722	Apeg3	1.53272	6.44139	7.05749
	723	Apeh	0.406254	4.03789	2.73834
	724	Apex1	0.378692	5.85806	4.45716
	725	Apex2	0.200592	2.31789	0.000228998
	726	Apex2l1	1	0	0
	727	Aph1a	1.48896	3.50563	4.07993
	728	Aph1b	1	0	0
	729	Api5	1.08644	4.92896	5.04858
	730	Apip	21.274	0.0118122	4.42283
	731	Apitd1	1.08791	4.96182	5.08337
	732	Aplf	0.258564	1.95163	0.000222689
	733	Apln	0.937945	3.34942	3.257
	734	Aplnr	2.31005	0.894905	2.10283
	735	Aplp1	0.956742	8.61375	8.54996
	736	Aplp2	0.94669	7.32518	7.24614
	737	Apmap	0.99646	3.83489	3.82977
	738	Apoa1	1	0	0
	739	Apoa1bp	2.18749	4.08274	5.21202
	740	Apoa2	1	0	0
	741	Apoa4	1	0	0
	742	Apoa5	0.995764	0.00634729	0.00022313
	743	Apob	0.954219	0.0676169	8.88194e-06
	744	Apobec1	0.296834	1.7525	0.000231741
	745	Apobec2	0.195855	2.35224	9.96553e-05
	746	Apobec3b	0.995362	0.00695118	0.000244284
	747	Apobec4	0.403959	1.30776	3.81303e-05
	748	Apobr	0.99664	0.00503193	0.000177008
	749	Apoc1	0.0322127	4.95667	0.000444355
	750	Apoc2	1	0	0
	751	Apoc3	1	0	0
	752	Apoc4	1	0	0
	753	Apod	1.38211	7.38551	7.85239
	754	Apoe	0.584575	10.8023	10.0278
	755	Apof	0.862592	0.213258	7.68593e-06
	756	Apoh	1	0	0
	757	Apol3	4.32721	0.00781336	2.12125
	758	Apol9a	0.993701	0.00944758	0.000331596
	759	Apold1	1.40892	2.05197	2.54656
	760	Apom	0.994783	0.00782145	0.000274747
	761	Apon	1	0	0
	762	Apoo	1.59917	4.87248	5.5498
	763	Apool	0.255921	1.9666	0.000374329
	764	Apopt1	1	0	0
	765	App	1.07653	8.95346	9.05986
	766	Appbp2	1.0805	4.55486	4.66655
	767	Appl2	1.37935	3.77615	4.24013
	768	Aprt	0.97269	5.37641	5.33646
	769	Aptr	1	0	0
	770	Aptx	0.104908	3.25318	0.000373103
	771	Aqp1	0.995055	0.0074118	0.000260411
	772	Aqp11	0.476569	4.02805	2.95881
	773	Aqp12a	0.133294	2.90745	0.00013214
	774	Aqp2	0.999941	8.85196e-05	3.12162e-06
	775	Aqp3	0.93443	0.490099	0.392257
	776	Aqp4	0.97388	6.70488	6.66669
	777	Aqp5	0.323908	1.6264	5.22351e-05
	778	Aqp6	1	0	0
	779	Aqp7	1	0	0
	780	Aqp8	1	0	0
	781	Aqp9	2.53469	1.25178	2.59358
	782	Aqr	2.32836	3.65382	4.87313
	783	Ar	1.24692	1.3205	1.63886
	784	Araf	1.20689	6.37067	6.64197
	785	Arap2	1.40985	4.87566	5.3712
	786	Arc	1.00584	6.48625	6.49466
	787	Arcn1	1.6175	5.43254	6.12631
	788	Areg	1	0	0
	789	Arel1	1.0317	4.86928	4.9143
	790	Arf1	0.860937	8.3489	8.13288
	791	Arf2	1.17342	3.35502	3.58574
	792	Arf3	1.01181	8.32707	8.34402
	793	Arf4	0.861912	6.04699	5.8326
	794	Arf5	0.826378	7.39667	7.12154
	795	Arf6	1.02712	4.23613	4.27473
	796	Arfgap1	1.53099	4.85652	5.47099
	797	Arfgap2	0.19594	4.88894	2.53743
	798	Arfgap3	3.52417	2.20617	4.02345
	799	Arfgef1	1.28841	4.79998	5.16558
	800	Arfgef2	1.81822	4.02523	4.88776
	801	Arfip1	0.990748	3.73492	3.72151
	802	Arfip2	1.09397	4.71775	4.84732
	803	Arfrp1	0.322081	3.94789	2.31339
	804	Arg1	0.997236	0.00413925	0.000145671
	805	Arg2	0.131695	2.92497	0.000242329
	806	Arglu1	0.758063	5.76258	5.36297
	807	Arhgap1	1.10904	4.05201	4.20132
	808	Arhgap10	1.49693	3.90192	4.48392
	809	Arhgap11a	0.99835	1.05177	1.04939
	810	Arhgap12	1.7461	3.50014	4.30427
	811	Arhgap15	0.392175	1.77263	0.4222
	812	Arhgap17	0.454297	1.68537	0.547078
	813	Arhgap18	0.215153	2.21692	0.000354685
	814	Arhgap20	1.3087	4.20005	4.58819
	815	Arhgap21	1.12425	5.3133	5.48225
	816	Arhgap22	0.320077	1.76646	0.122947
	817	Arhgap24	0.331396	1.93464	0.341265
	818	Arhgap25	0.356795	3.64999	2.16316
	819	Arhgap26	0.525656	4.57449	3.64668
	820	Arhgap27	0.854013	2.4611	2.23343
	821	Arhgap28	2.30482	0.00584213	1.21049
	822	Arhgap29	0.417714	2.55518	1.29577
	823	Arhgap30	1.52317	1.15523	1.7623
	824	Arhgap31	1.19925	1.65072	1.91285
	825	Arhgap35	1.06571	5.41251	5.50433
	826	Arhgap39	0.450548	4.03755	2.8873
	827	Arhgap4	0.22023	2.54187	0.358952
	828	Arhgap5	1.13611	6.22546	6.40957
	829	Arhgap8	0.999439	0.000839253	2.95848e-05
	830	Arhgap9	0.283856	1.81701	0.00024399
	831	Arhgdia	0.818045	6.52046	6.23071
	832	Arhgdib	0.364861	1.68746	0.232883
	833	Arhgef1	1.58483	2.79483	3.45916
	834	Arhgef11	1.27815	4.3082	4.66226
	835	Arhgef12	1.07939	5.24647	5.35668
	836	Arhgef15	1.08724	0.196138	0.316809
	837	Arhgef16	1	0	0
	838	Arhgef18	1.02035	3.06937	3.09844
	839	Arhgef19	1.79443	1.27494	2.11847
	840	Arhgef2	1.23651	4.72057	5.02685
	841	Arhgef25	0.589899	4.942	4.18054
	842	Arhgef28	0.826996	3.07071	2.79666
	843	Arhgef3	0.755615	5.09063	4.68636
	844	Arhgef37	0.246617	2.0199	0.000249514
	845	Arhgef39	1.2969	2.97874	3.35381
	846	Arhgef40	0.986366	1.7823	1.76249
	847	Arhgef6	9.61911	0.116195	3.3821
	848	Arhgef7	0.728762	5.33923	4.88274
	849	Arhgef9	1.4447	6.85847	7.38924
	850	Arid1a	1.18435	4.48307	4.72716
	851	Arid3a	0.292189	1.88307	0.108041
	852	Arid3b	3.37927	2.21742	3.97413
	853	Arid3c	0.998634	0.00204477	7.20371e-05
	854	Arid4a	0.685738	4.15146	3.60718
	855	Arid4b	1	0	0
	856	Arid5a	1.44645	2.34243	2.87495
	857	Arid5b	0.600414	3.86435	3.12839
	858	Arih1	1.40353	4.58638	5.07543
	859	Arih2	1.67794	3.26059	4.00728
	860	Arl1	0.338093	5.94343	4.37893
	861	Arl10	0.0450796	4.4718	0.000416321
	862	Arl11	0.99335	0.00997566	0.000350038
	863	Arl13a	1	0	0
	864	Arl13b	1.4961	2.98799	3.5692
	865	Arl14	1	0	0
	866	Arl14ep	3.0817	4.16254	5.78627
	867	Arl2	0.187202	6.44574	4.0284
	868	Arl2bp	0.909505	5.65941	5.52256
	869	Arl3	1.62868	7.49524	8.19894
	870	Arl4a	0.421428	5.35578	4.10914
	871	Arl4c	0.850817	3.30629	3.07321
	872	Arl4d	0.19478	3.44017	1.08009
	873	Arl5a	0.843022	4.59721	4.35085
	874	Arl5b	1.58639	2.81654	3.48229
	875	Arl5c	1	0	0
	876	Arl6	0.425692	5.37163	4.13951
	877	Arl6ip1	0.662425	6.32881	5.73464
	878	Arl6ip4	0.261708	5.58219	3.64821
	879	Arl6ip5	0.415625	6.6674	5.40075
	880	Arl6ip6	3.83378	0.00682543	1.94559
	881	Arl8a	0.738328	6.27635	5.83868
	882	Arl8b	1.82172	6.4946	7.3599
	883	Arl9	0.996121	0.00581185	0.000204362
	884	Armc1	1.4705	4.64435	5.20066
	885	Armc10	1.1257	3.97711	4.14794
	886	Armc12	1	0	0
	887	Armc3	1.2141	1.01412	1.29401
	888	Armc5	0.664371	2.43627	1.84634
	889	Armc6	1.55337	3.69943	4.33483
	890	Armc7	0.995004	0.00748858	0.000263098
	891	Armc8	0.810651	3.49903	3.19618
	892	Armc9	1.40706	2.17086	2.66355
	893	Armcx1	1	0	0
	894	Armcx2	1.21502	4.74959	5.03057
	895	Armcx3	1.39418	5.61665	6.09607
	896	Armcx6	1.76825	2.45237	3.27469
	897	Armt1	0.732133	3.25868	2.80885
	898	Arnt	1.31761	2.14444	2.54236
	899	Arnt2	0.688819	5.99709	5.45929
	900	Arntl	0.710322	4.36236	3.86891
	901	Arntl2	1.09698	7.7495e-05	0.133611
	902	Arpc1a	1.15811	6.02136	6.23313
	903	Arpc1b	1.97507	2.31034	3.29224
	904	Arpc2	1.31171	6.87183	7.26328
	905	Arpc3	0.673959	6.52108	5.95181
	906	Arpc4	0.835527	6.84835	6.58911
	907	Arpc5	0.866373	4.88082	4.67388
	908	Arpc5l	0.505705	5.73297	4.74934
	909	Arpin	1.76342	2.68758	3.50595
	910	Arpp19	4.00371	6.67729	8.67863
	911	Arpp21	0.919036	7.66397	7.54217
	912	Arr3	1	0	0
	913	Arrb1	1.7106	5.12956	5.90407
	914	Arrb2	0.308094	4.76938	3.07082
	915	Arrdc1	1.25011	2.09035	2.4124
	916	Arrdc2	0.129748	2.94648	0.000265533
	917	Arrdc3	0.530635	4.39678	3.48257
	918	Arrdc4	10.0136	0.00743762	3.33133
	919	Arrdc5	1	0	0
	920	Arsa	0.510713	3.72326	2.75384
	921	Arsb	1.23192	4.85301	5.15392
	922	Arse	1.59363	2.70187	3.37418
	923	Arsg	2.04592	2.40472	3.43747
	924	Arsi	1	0	0
	925	Arsj	0.473221	1.07961	0.000200985
	926	Arsk	2.51537	3.21616	4.54693
	927	Art1	0.999945	8.28045e-05	2.92009e-06
	928	Art2b	1	0	0
	929	Art3	0.845744	1.85575	1.61405
	930	Art4	1	0	0
	931	Art5	1	0	0
	932	Artn	0.999937	9.34991e-05	3.29722e-06
	933	Arv1	4.93415	1.81919	4.12199
	934	Arvcf	1.66358	2.98639	3.72068
	935	Arx	0.175165	2.92909	0.415878
	936	As3mt	1.74158	2.25245	3.05285
	937	Asah1	1.06015	5.08083	5.1651
	938	Asah2	1.93028	2.73456	3.68337
	939	Asap1	0.684121	5.61011	5.06244
	940	Asb1	0.53892	4.68454	3.79268
	941	Asb10	1	0	0
	942	Asb11	1	0	0
	943	Asb12	0.999887	0.000169049	5.96123e-06
	944	Asb13	0.189137	4.88635	2.48386
	945	Asb14	1.18329	0.00201338	0.24482
	946	Asb16	1	0	0
	947	Asb17	1	0	0
	948	Asb18	1	0	0
	949	Asb2	0.164138	2.60725	0.000234151
	950	Asb3	1.32849	2.85108	3.26087
	951	Asb4	1	0	0
	952	Asb5	0.137432	2.86335	0.000134141
	953	Asb6	0.207134	4.03149	1.76013
	954	Asb7	2.62241	2.7596	4.1505
	955	Asb8	1.45426	4.16941	4.7097
	956	Asb9	1	0	0
	957	Ascc1	0.37824	3.38601	1.98339
	958	Ascc2	1.14878	2.03456	2.23467
	959	Ascc3	1.61175	3.65078	4.3394
	960	Ascl1	1.02321	1.94621	1.97931
	961	Ascl2	0.364213	1.45725	0.000102607
	962	Ascl3	0.14835	2.75305	0.000120588
	963	Asf1a	0.624338	2.95832	2.27871
	964	Asf1b	0.999351	0.000970929	3.42243e-05
	965	Asgr1	7.12037	0.00361369	2.83557
	966	Asgr2	0.995852	0.0062154	0.000218508
	967	Ash1l	1.64892	5.45382	6.17534
	968	Ash2l	0.904427	3.97624	3.83131
	969	Asic1	2.97957	3.3279	4.903
	970	Asic2	0.877185	4.47387	4.28482
	971	Asic3	1	0	0
	972	Asic4	0.0993939	3.33098	0.000279985
	973	Asic5	1	0	0
	974	Asip	1	0	0
	975	Asl	0.254478	1.97468	0.000294321
	976	Asmt	0.998833	0.00174682	6.15496e-05
	977	Asmtl	0.412679	5.33346	4.05655
	978	Asna1	1.3912	5.17234	5.64867
	979	Asns	2.13639	4.36821	5.46338
	980	Asnsd1	0.489965	4.0009	2.97165
	981	Aspa	3.83375	3.09369	5.03245
	982	Aspdh	0.545981	0.873104	2.6667e-05
	983	Aspg	0.999969	4.63581e-05	1.63484e-06
	984	Asphd2	1.98192	4.14089	5.12778
	985	Aspm	0.579368	0.787599	0.000149312
	986	Aspn	1	0	0
	987	Asrgl1	0.727186	6.29679	5.83719
	988	Ass1	0.141419	2.82224	0.00028808
	989	Aste1	1.86072	2.22099	3.11685
	990	Astl	1	0	0
	991	Astn1	0.963169	5.56984	5.5157
	992	Astn2	1.0981	4.32141	4.45642
	993	Asun	1.07354	3.99635	4.09872
	994	Asz1	0.999915	0.000127158	4.48412e-06
	995	Atad1	0.764066	5.85454	5.46631
	996	Atad2	1.23478	3.20308	3.50734
	997	Atad2b	0.265941	2.00822	0.0973962
	998	Atad3a	2.23497	3.49506	4.65532
	999	Atat1	0.349962	4.3942	2.87947
	1000	Atcay	1.42128	6.11767	6.62486
	1001	Ate1	2.98306	3.50299	5.07978
	1002	Atf1	0.675849	2.73698	2.17175
	1003	Atf2	1.10489	6.2065	6.3504
	1004	Atf3	0.995483	0.00676951	0.000237921
	1005	Atf4	1.52522	6.09608	6.70509
	1006	Atf5	0.134525	5.40588	2.51182
	1007	Atf6	1.84537	4.21129	5.0952
	1008	Atf6b	0.747307	5.4901	5.06988
	1009	Atf7	1.33268	1.54169	1.95602
	1010	Atf7ip2	1.09355	7.4772e-05	0.129096
	1011	Atg10	0.121893	3.19911	0.16279
	1012	Atg101	0.628507	4.91531	4.24531
	1013	Atg12	2.15566	4.41558	5.52371
	1014	Atg13	0.973778	5.05799	5.01965
	1015	Atg14	0.575386	3.47122	2.67382
	1016	Atg16l1	1.22811	3.34604	3.64248
	1017	Atg16l2	0.995713	0.00642409	0.000225821
	1018	Atg2a	1.43768	2.66898	3.19272
	1019	Atg3	2.21563	4.95865	6.10637
	1020	Atg4al1	0.137685	2.86087	0.000316935
	1021	Atg4b	1.82106	2.72871	3.59349
	1022	Atg4c	1.44094	4.21664	4.74365
	1023	Atg4d	1.22088	3.94154	4.22947
	1024	Atg5	1.13236	3.43106	3.61039
	1025	Atg7	1.86637	2.15712	3.05735
	1026	Atg9a	0.820409	4.76134	4.47575
	1027	Atg9b	1	0	0
	1028	Atic	0.484797	4.79267	3.74812
	1029	Atl1	1.59679	5.89746	6.57264
	1030	Atl2	0.802275	4.75163	4.4338
	1031	Atl3	1.50456	2.00735	2.59669
	1032	Atm	0.742326	3.65182	3.22194
	1033	Atmin	1.13727	4.24074	4.42632
	1034	Atn1	1.03981	0.0576151	0.113942
	1035	Atoh1	1	0	0
	1036	Atoh7	0.995301	0.00704339	0.000247513
	1037	Atoh8	1.38246	0.00392349	0.471163
	1038	Atox1	0.0902707	6.26537	2.79577
	1039	Atp10a	0.521241	0.940231	0.000252683
	1040	Atp11a	0.984881	3.78695	3.76497
	1041	Atp12a	0.999946	8.05368e-05	2.84012e-06
	1042	Atp13a1	0.60484	2.87206	2.14669
	1043	Atp13a2	1.03966	5.20211	5.25822
	1044	Atp13a3	0.0606376	4.38552	0.341879
	1045	Atp13a4	0.445157	1.46555	0.297933
	1046	Atp13a5	0.748057	2.07547	1.65669
	1047	Atp1a1	1.09352	8.58556	8.71454
	1048	Atp1a2	1.26072	7.60929	7.94353
	1049	Atp1a3	0.856299	9.09727	8.87345
	1050	Atp1a4	1	0	0
	1051	Atp1b1	1.35808	9.09181	9.53338
	1052	Atp1b2	0.454498	6.276	5.13835
	1053	Atp1b3	0.765471	4.61888	4.2333
	1054	Atp1b4	0.999949	7.64789e-05	2.69703e-06
	1055	Atp2a1	0.999817	0.000273971	9.66061e-06
	1056	Atp2a2	1.31555	7.86955	8.26521
	1057	Atp2a3	1.27669	0.00218782	0.354595
	1058	Atp2b1	1.74649	7.43551	8.23997
	1059	Atp2b2	1.33196	7.34289	7.75644
	1060	Atp2b3	0.693856	5.34388	4.81659
	1061	Atp2b4	0.502611	6.27586	5.28337
	1062	Atp2c1	1.26995	5.8352	6.17997
	1063	Atp2c2	0.999977	3.36592e-05	1.18702e-06
	1064	Atp4a	1.05816	4.65735e-05	0.0815993
	1065	Atp4b	1	0	0
	1066	Atp5a1	1.01428	8.46768	8.48814
	1067	Atp5b	0.883185	9.03112	8.85191
	1068	Atp5c1	1.04357	7.51355	7.57508
	1069	Atp5d	0.784834	7.6315	7.28196
	1070	Atp5e	1.02219	8.64919	8.68085
	1071	Atp5f1	1	0	0
	1072	Atp5g1	0.586903	7.28806	6.51925
	1073	Atp5g2	0.538657	7.95202	7.05945
	1074	Atp5g3	0.761488	6.69696	6.30385
	1075	Atp5h	0.602791	8.87834	8.14807
	1076	Atp5i	0.861488	9.56472	9.34962
	1077	Atp5j	0.647005	7.71684	7.08869
	1078	Atp5j2	0.577459	8.99841	8.2062
	1079	Atp5l	0.572946	8.63036	7.82683
	1080	Atp5o	0.542449	7.71304	6.8306
	1081	Atp5s	2.2801	2.36272	3.55181
	1082	Atp5sl	0.760025	3.81419	3.41831
	1083	Atp6ap1	0.970372	7.00534	6.96195
	1084	Atp6ap1l	0.99386	0.00920839	0.00032324
	1085	Atp6ap2	1.89985	6.4839	7.40978
	1086	Atp6v0a1	1.00058	7.00465	7.00548
	1087	Atp6v0a2	2.906	3.03291	4.57194
	1088	Atp6v0a4	0.998102	0.00284094	0.000100046
	1089	Atp6v0b	0.524163	6.71084	5.77893
	1090	Atp6v0c	0.806061	8.2932	7.98216
	1091	Atp6v0d1	0.914503	7.53309	7.40415
	1092	Atp6v0d2	0.995459	0.00680528	0.000239174
	1093	Atp6v0e1	0.44542	5.33491	4.16814
	1094	Atp6v0e2	0.328387	7.20143	5.5949
	1095	Atp6v1a	1.05193	7.0496	7.12263
	1096	Atp6v1b1	0.965865	1.85748	1.80737
	1097	Atp6v1b2	1.0229	7.91709	7.94976
	1098	Atp6v1c1	1.06172	6.44234	6.52874
	1099	Atp6v1c2	0.892033	0.16497	0.000138851
	1100	Atp6v1d	0.860053	7.77713	7.55962
	1101	Atp6v1e1	0.772349	8.42211	8.04944
	1102	Atp6v1e2	1	0	0
	1103	Atp6v1f	0.668853	7.49862	6.91838
	1104	Atp6v1g1	0.701576	7.65451	7.14318
	1105	Atp6v1g2	1.02336	7.63182	7.66513
	1106	Atp6v1g3	0.825167	0.277257	1.47351e-05
	1107	Atp6v1h	1.03554	6.03597	6.08635
	1108	Atp7a	2.61183	2.01307	3.39813
	1109	Atp7b	1.42998	1.08022	1.59622
	1110	Atp8b1	0.999406	0.000888107	3.13062e-05
	1111	Atp8b2	0.87859	4.95004	4.76331
	1112	Atp9b	1.27262	3.49052	3.83832
	1113	Atpaf1	1.11394	4.49116	4.64683
	1114	Atpaf2	0.0832213	3.9224	0.335497
	1115	Atpif1	0.709828	8.49288	7.99842
	1116	Atraid	0.044397	4.49381	0.000410331
	1117	Atrip	1.38716	1.99068	2.46282
	1118	Atrn	1.23092	5.62214	5.92188
	1119	Atxn1	0.764308	5.20637	4.81859
	1120	Atxn10	0.885316	6.05392	5.87818
	1121	Atxn2l	0.91858	4.27583	4.1533
	1122	Atxn3	1.92782	3.12326	4.07023
	1123	Atxn7l3b	1.01237	6.14534	6.16309
	1124	Auh	0.38994	5.36029	4.00162
	1125	Aup1	1.02031	4.66543	4.69444
	1126	Aurka	0.755326	0.614065	0.209236
	1127	Aurkaip1	2.75886	4.72922	6.19329
	1128	Aurkb	0.998987	0.00151612	5.3427e-05
	1129	Aurkc	6.74536	0.00657165	2.76047
	1130	Aven	1.82691	3.26674	4.13615
	1131	Avil	0.998414	0.0023728	8.35798e-05
	1132	Avp	1	0	0
	1133	Avpi1	0.198765	5.91659	3.58572
	1134	Avpr1a	0.895642	0.159061	5.50841e-05
	1135	Avpr1b	0.998655	0.00201207	7.08864e-05
	1136	Avpr2	0.998396	0.00240046	8.45529e-05
	1137	Awat1	1	0	0
	1138	Awat2	1	0	0
	1139	Axin2	0.46449	3.61995	2.51367
	1140	Axl	0.190439	2.9615	0.568904
	1141	Azgp1	1	0	0
	1142	Azi2	0.500917	3.92377	2.92642
	1143	Azin1	0.985993	4.79967	4.77931
	1144	Azin2	0.737137	2.72652	2.28652
	1145	B2m	1.12967	6.90601	7.08191
	1146	B3galnt1	1.35768	4.70623	5.14738
	1147	B3galnt2	1.12118	2.88239	3.04742
	1148	B3galt1	0.780112	3.62024	3.26199
	1149	B3galt2	0.606027	4.1136	3.39105
	1150	B3galt4	6.38264	0.0073913	2.68154
	1151	B3galt5	2.99907	0.423923	2.00844
	1152	B3galt6	1.79462	1.22623	2.06991
	1153	B3gat1	1.03865	4.64395	4.69865
	1154	B3gat2	0.532264	3.44441	2.53462
	1155	B3gat3	1.01327	6.29526	6.31429
	1156	B3gnt1	1	0	0
	1157	B3gnt2	4.49531	1.80941	3.97783
	1158	B3gnt3	0.923402	0.114973	4.20229e-06
	1159	B3gnt4	0.999771	0.000342514	1.20771e-05
	1160	B3gnt5	1.34312	0.167421	0.593006
	1161	B3gnt6	1	0	0
	1162	B3gnt7	0.297214	1.75067	0.000241557
	1163	B3gnt8	1	0	0
	1164	B3gntl1	0.47526	1.07347	0.000260988
	1165	B4galnt1	2.57717	3.68956	5.05535
	1166	B4galnt3	1	0	0
	1167	B4galnt4	0.864997	4.30743	4.0982
	1168	B4galt1	0.995044	0.00742829	0.000260988
	1169	B4galt2	0.785228	4.489	4.14019
	1170	B4galt3	1.29999	2.4751	2.85359
	1171	B4galt4	0.692798	2.33308	1.80359
	1172	B4galt5	0.711845	4.12729	3.63693
	1173	B4galt6	1.18538	5.36719	5.61254
	1174	B4galt7	1.70891	3.12966	3.90274
	1175	B9d1	1	0	0
	1176	B9d2	1.68416	3.27076	4.02279
	1177	Baalc	0.977968	5.97922	5.94708
	1178	Baat	1	0	0
	1179	Babam1	1.39121	5.42752	5.90386
	1180	Bace1	0.55616	5.36909	4.52266
	1181	Bace2	0.207812	2.26697	0.000319396
	1182	Bach1	0.980442	2.67084	2.64235
	1183	Bad	0.565633	3.9003	3.07823
	1184	Bag1	0.85633	3.78582	3.56206
	1185	Bag2	0.422694	2.04447	0.802158
	1186	Bag3	0.238565	2.0678	0.000250203
	1187	Bag4	1.3169	5.07943	5.47657
	1188	Bag5	1	0	0
	1189	Bag6	1.36169	5.10215	5.54755
	1190	Bai1	0.932415	6.11691	6.01595
	1191	Baiap2	1.36007	5.82409	6.26777
	1192	Baiap2l1	0.378997	1.39991	0.000171305
	1193	Baiap2l2	0.40317	1.31068	0.000141099
	1194	Bak1	2.84606	1.37851	2.88748
	1195	Bambi	0.0737349	3.76184	0.000335238
	1196	Banf1	0.965359	5.57075	5.51988
	1197	Bank1	0.999421	0.000865345	3.05042e-05
	1198	Banp	1.50955	3.24187	3.83599
	1199	Bap1	1.00759	6.0175	6.02841
	1200	Bard1	0.999023	0.00146209	5.15247e-05
	1201	Barhl1	0.492808	1.02093	3.27163e-05
	1202	Barhl2	0.934435	0.667864	0.570031
	1203	Barx1	1	0	0
	1204	Basp1	0.444088	9.2253	8.05421
	1205	Batf	1	0	0
	1206	Batf3	0.993718	0.00942183	0.000330697
	1207	Bax	2.26909	3.70272	4.88483
	1208	Baz1a	0.766978	0.476518	0.0937756
	1209	Baz1b	1.12868	4.99216	5.16679
	1210	Baz2a	0.9391	3.90776	3.81711
	1211	Baz2b	1.06198	3.70135	3.78811
	1212	Bbc3	0.255305	1.96978	7.84769e-05
	1213	Bbox1	8.10198	0.00815725	3.02643
	1214	Bbs1	0.890739	3.55337	3.38645
	1215	Bbs10	1.4707	2.9077	3.4642
	1216	Bbs2	0.602166	3.50068	2.76891
	1217	Bbs4	3.4184	3.5443	5.31762
	1218	Bbs5	1.26595	4.25769	4.59791
	1219	Bbs7	1.05806	3.1367	3.21812
	1220	Bbx	1.71027	3.28742	4.06165
	1221	Bc1	0.654748	18.2262	17.6152
	1222	Bcam	1.62893	1.56245	2.26638
	1223	Bcan	0.634018	6.0957	5.43829
	1224	Bcap29	3.36717	3.44108	5.19261
	1225	Bcap31	1.30818	6.02743	6.41499
	1226	Bcar1	3.00323	3.18649	4.77301
	1227	Bcar3	0.719655	2.80974	2.33511
	1228	Bcas1	0.466196	7.632	6.53101
	1229	Bcas2	0.350435	5.11925	3.60647
	1230	Bcas3	0.347754	4.73447	3.21061
	1231	Bcat1	1.19988	8.19994	8.46283
	1232	Bcat2	0.864585	1.28595	1.07603
	1233	Bccip	0.597516	5.3746	4.63165
	1234	Bcdin3d	15.2003	0.00811848	3.93415
	1235	Bche	0.245493	2.02655	0.000298764
	1236	Bckdha	0.411262	4.33238	3.05051
	1237	Bckdhb	2.04164	2.98753	4.01726
	1238	Bckdk	2.49542	3.68578	5.00506
	1239	Bcl10	0.128307	3.2713	0.308973
	1240	Bcl11a	0.327306	4.91257	3.30128
	1241	Bcl11b	0.398063	3.37326	2.04432
	1242	Bcl2	1.99726	0.00148762	0.999512
	1243	Bcl2a1	0.992589	0.0111224	0.000390049
	1244	Bcl2l1	1.45782	4.91923	5.46304
	1245	Bcl2l10	1	0	0
	1246	Bcl2l11	1.86783	0.458589	1.35995
	1247	Bcl2l12	1.17449	0.406433	0.638464
	1248	Bcl2l13	3.11722	2.00962	3.64988
	1249	Bcl2l14	0.996363	0.00544789	0.000191599
	1250	Bcl2l15	0.219093	2.19047	8.28111e-05
	1251	Bcl2l2	1.294	5.84134	6.21318
	1252	Bcl3	1	0	0
	1253	Bcl6	1.19718	2.14627	2.40592
	1254	Bcl6b	2.39556	0.00171623	1.26208
	1255	Bcl7b	2.73168	3.10451	4.5543
	1256	Bcl7c	1.05674	4.68679	4.76641
	1257	Bcl9l	0.531273	3.20467	2.29219
	1258	Bclaf1	1.24505	6.02905	6.34526
	1259	Bco1	1.09619	0.000406178	0.13291
	1260	Bco2	0.998308	0.00253163	8.91673e-05
	1261	Bcor	1.98165	2.53643	3.52314
	1262	Bcorl1	0.944173	2.49881	2.41594
	1263	Bcs1l	2.10249	2.5517	3.6238
	1264	Bdh1	1.15325	4.34661	4.55231
	1265	Bdh2	0.231822	2.10921	0.000293621
	1266	Bdkrb1	1	0	0
	1267	Bdkrb2	0.998005	0.00298573	0.000105137
	1268	Bdnf	1.11292	1.86022	2.01458
	1269	Bdp1	0.0789256	3.66377	0.000408101
	1270	Becn1	0.946821	5.60737	5.52853
	1271	Begain	0.983945	3.7721	3.74875
	1272	Bend5	6.37467	0.58533	3.25768
	1273	Bend6	1.11868	6.43898	6.60077
	1274	Bend7	0.996191	0.00570695	0.000200684
	1275	Best1	0.99996	5.9287e-05	2.09077e-06
	1276	Best2	0.917615	0.124042	2.47896e-06
	1277	Best3	0.999948	7.7921e-05	2.74788e-06
	1278	Bet1	1.14073	2.5699	2.75985
	1279	Bet1l	2.62451	3.00582	4.39787
	1280	Bex1	0.878549	6.677	6.49019
	1281	Bex2	0.648131	8.58265	7.957
	1282	Bex4	1	0	0
	1283	Bfar	1.35871	4.03841	4.48064
	1284	Bfsp1	0.705786	0.50271	1.13862e-05
	1285	Bfsp2	0.998713	0.00192605	6.78586e-05
	1286	Bglap	1	0	0
	1287	Bgn	1.57932	3.51921	4.17851
	1288	Bhlha15	1.04874	0.0714827	0.140146
	1289	Bhlhb9	1.24107	3.55824	3.86982
	1290	Bhlhe22	0.42953	4.498	3.27883
	1291	Bhlhe23	1	0	0
	1292	Bhlhe40	1.22288	5.69887	5.98915
	1293	Bhmt	0.98716	2.74181	2.72317
	1294	Bhmt2	1	0	0
	1295	Bicc1	0.994964	0.00754894	0.000265211
	1296	Bicd1	1.38197	4.70345	5.17018
	1297	Bicd2	0.981533	4.15479	4.12789
	1298	Bid	0.193841	2.36743	0.000381166
	1299	Bik	1	0	0
	1300	Bin1	0.566777	6.71759	5.89844
	1301	Bin2	6.88672	0.466156	3.24997
	1302	Bin2a	0.99997	4.48237e-05	1.58073e-06
	1303	Bin3	0.912516	3.34271	3.21063
	1304	Birc2	0.37182	3.98554	2.55821
	1305	Birc3	0.998529	0.00220125	7.75439e-05
	1306	Birc5	0.998339	0.00248542	8.75418e-05
	1307	Birc6	1.16024	4.89469	5.10911
	1308	Birc7	0.186773	2.42085	0.000207596
	1309	Bivm	0.273839	4.08981	2.22121
	1310	Blcap	0.489128	5.3778	4.34609
	1311	Bles03	0.619557	4.70792	4.01723
	1312	Blk	1	0	0
	1313	Blmh	0.834531	4.26148	4.00052
	1314	Blnk	1.95909	0.00995854	0.980142
	1315	Bloc1s1	0.566611	6.74724	5.92767
	1316	Bloc1s2	1.06831	5.14806	5.24339
	1317	Bloc1s4	0.423374	3.33695	2.09695
	1318	Bloc1s5	0.708696	3.89912	3.40236
	1319	Bloc1s6	0.428296	3.84237	2.61905
	1320	Blvra	1.83716	4.20408	5.08155
	1321	Blvrb	1.15443	4.98914	5.19633
	1322	Blzf1	0.139724	3.26117	0.421814
	1323	Bmf	0.994776	0.00783202	0.000275117
	1324	Bmi1	2.86143	3.65067	5.16741
	1325	Bmp1	0.599576	3.1513	2.41332
	1326	Bmp10	1	0	0
	1327	Bmp15	0.9996	0.000597695	2.10722e-05
	1328	Bmp2	0.259333	1.94731	0.000189228
	1329	Bmp3	2.37237	1.40991	2.65624
	1330	Bmp4	1.15076	2.83058	3.03316
	1331	Bmp5	1.0451	0.131808	0.195451
	1332	Bmp6	0.106795	3.2275	0.000412842
	1333	Bmp7	1.12601	1.5263	1.69752
	1334	Bmp8a	5.64708	0.00293154	2.50044
	1335	Bmper	1.17251	3.28819	3.51779
	1336	Bmpr1a	0.945855	4.60415	4.52384
	1337	Bmpr1b	0.490974	1.84423	0.817948
	1338	Bmpr2	1.27193	5.97776	6.32479
	1339	Bms1	0.700483	4.59019	4.07661
	1340	Bmx	0.999187	0.00121578	4.28499e-05
	1341	Bmyc	0.0473389	5.66448	1.26365
	1342	Bnc1	1.89358	1.2446	2.16571
	1343	Bnc2	0.490639	1.14815	0.120886
	1344	Bnip1	0.0646564	3.95146	0.000402755
	1345	Bnip2	9.54563	1.67884	4.93368
	1346	Bnip3	0.962505	6.67044	6.61531
	1347	Bnip3l	1.05941	5.71174	5.795
	1348	Bnipl	1	0	0
	1349	Bod1	1.0774	4.53775	4.64531
	1350	Bok	0.377635	2.40373	0.998796
	1351	Bola1	1.25479	3.58618	3.91363
	1352	Bola3	1.91181	2.88077	3.81571
	1353	Boll	1	0	0
	1354	Bop1	0.789855	4.04139	3.70105
	1355	Bora	0.969325	1.69186	1.64691
	1356	Bpgm	0.887919	5.66103	5.48953
	1357	Bphl	3.00072	1.7719	3.35721
	1358	Bpi	1	0	0
	1359	Bpifa1	1	0	0
	1360	Bpifa2	1	0	0
	1361	Bpifa2f	1	0	0
	1362	Bpifa3	1	0	0
	1363	Bpifa5	1	0	0
	1364	Bpifb1	1	0	0
	1365	Bpifb2	1	0	0
	1366	Bpifb3	1	0	0
	1367	Bpifb4	0.998789	0.00181221	6.38514e-05
	1368	Bpifb6	1	0	0
	1369	Bpifc	0.882554	0.401088	0.220845
	1370	Bpnt1	1.36074	4.88079	5.32518
	1371	Brap	0.562412	3.65393	2.82363
	1372	Brca1	0.447339	1.52101	0.360446
	1373	Brca2	0.930082	1.13752	1.03295
	1374	Brcc3	1.03009	3.82351	3.86627
	1375	Brd1	0.229381	4.61635	2.49217
	1376	Brd2	1.00095	0.0683941	0.0697605
	1377	Brd3	0.647387	4.32627	3.69897
	1378	Brd4	0.512404	4.0082	3.04356
	1379	Brd7	1.35625	5.03939	5.47901
	1380	Brd8	2.06415	3.79498	4.84052
	1381	Brd9	0.310457	4.22704	2.53951
	1382	Brdt	1	0	0
	1383	Bre	0.959282	3.62105	3.56108
	1384	Brf1	0.686433	3.77521	3.2324
	1385	Brf2	5.22068	0.00939342	2.39363
	1386	Bri3	0.490133	4.76724	3.73849
	1387	Bri3bp	0.458983	5.33746	4.21397
	1388	Brinp1	1.17422	5.99053	6.22223
	1389	Brinp2	1.58942	4.80654	5.47504
	1390	Brinp3	0.879888	4.29259	4.10798
	1391	Brix1	1.40544	3.60602	4.09704
	1392	Brk1	0.621475	7.23884	6.55261
	1393	Brms1	1	0	0
	1394	Brms1l	1.12488	4.15899	4.32876
	1395	Brox	1.55149	4.26215	4.89581
	1396	Brpf1	0.926679	3.34298	3.23312
	1397	Brpf3	0.546663	3.35221	2.48093
	1398	Brs3	1	0	0
	1399	Brsk1	0.748172	6.7649	6.34635
	1400	Bscl2	0.75557	4.62857	4.2242
	1401	Bsdc1	0.436728	4.94008	3.74489
	1402	Bsg	0.791652	8.40446	8.0674
	1403	Bsn	0.939695	6.22566	6.13592
	1404	Bsnd	0.999942	8.622e-05	3.04053e-06
	1405	Bspry	0.0728277	4.66258	0.883213
	1406	Bst1	11.9779	0.00907515	3.59138
	1407	Bst2	0.166611	2.58588	0.000434643
	1408	Bsx	1	0	0
	1409	Btaf1	0.873405	3.65618	3.46091
	1410	Btbd1	0.590797	6.22767	5.46841
	1411	Btbd10	0.458103	4.58716	3.4609
	1412	Btbd16	0.99882	0.00176627	6.22344e-05
	1413	Btbd17	0.709124	3.42433	2.92844
	1414	Btbd3	1.09746	5.96042	6.09458
	1415	Btbd6	1.23069	4.06883	4.3683
	1416	Btbd7	0.813273	2.27843	1.98024
	1417	Btbd9	0.610872	4.62575	3.91469
	1418	Btc	0.996837	0.00473781	0.000166686
	1419	Btd	0.0979448	3.48211	0.130223
	1420	Btf3	0.926264	6.85337	6.74286
	1421	Btg1	1.16222	3.78661	4.0035
	1422	Btg2	0.69614	4.25926	3.73671
	1423	Btg3	0.506184	4.09582	3.11355
	1424	Btg4	1	0	0
	1425	Btk	0.99578	0.00632346	0.000222295
	1426	Btla	1	0	0
	1427	Btn1a1	1	0	0
	1428	Btn3a2	0.999957	6.448e-05	2.2739e-06
	1429	Btnl2	1	0	0
	1430	Btnl3	1	0	0
	1431	Btnl5	1	0	0
	1432	Btnl7	1	0	0
	1433	Btnl8	1	0	0
	1434	Btrc	3.01503	3.5038	5.09598
	1435	Bub1	0.927394	0.108828	8.17797e-05
	1436	Bub1b	0.999154	0.001266	4.46185e-05
	1437	Bub3	1.74081	3.9548	4.75456
	1438	Bud13	7.6006	0.00923758	2.93535
	1439	Bud31	0.472411	6.13516	5.05328
	1440	Bves	0.997139	0.00428435	0.000150767
	1441	Bysl	0.834854	4.46924	4.20884
	1442	Bzw1	0.793896	6.7864	6.45342
	1443	Bzw2	0.935305	4.31708	4.22059
	1444	C1d	1.95005	3.52245	4.48595
	1445	C1galt1	2.64643	3.72323	5.12728
	1446	C1galt1c1	0.437774	4.74699	3.55525
	1447	C1qa	0.331124	4.70528	3.11072
	1448	C1qb	1.31395	4.4045	4.79841
	1449	C1qbp	1.77441	3.89307	4.72041
	1450	C1qc	0.551114	4.52537	3.66579
	1451	C1ql1	0.0876069	3.51317	0.000360689
	1452	C1ql2	0.996002	0.00598984	0.000210602
	1453	C1ql3	0.418237	6.25636	4.99875
	1454	C1ql4	1	0	0
	1455	C1qtnf1	4.2017	0.00754854	2.07852
	1456	C1qtnf2	12.5055	0.0083404	3.65283
	1457	C1qtnf3	0.54118	0.886103	0.000283239
	1458	C1qtnf4	0.363631	7.19701	5.73756
	1459	C1qtnf5	0.0370501	5.27494	0.520558
	1460	C1qtnf6	0.997478	0.0037757	0.000132902
	1461	C1qtnf7	0.996081	0.00587218	0.000206477
	1462	C1qtnf9	0.996716	0.00491821	0.000173017
	1463	C1r	1.29687	2.33327	2.7083
	1464	C1rl	1	0	0
	1465	C1s	2.02439	1.58301	2.60049
	1466	C2	0.655499	2.17549	1.56616
	1467	C2cd2	0.251722	2.95663	0.966532
	1468	C2cd2l	1.02174	5.71013	5.74116
	1469	C2cd3	2.00445	2.74451	3.74771
	1470	C2cd4c	0.273395	3.3457	1.47476
	1471	C2cd5	2.21787	2.73448	3.88365
	1472	C3	0.860712	1.57966	1.36326
	1473	C3ar1	3.31095	1.83442	3.56166
	1474	C4a	3.55252	1.12623	2.95508
	1475	C4b	2.95187	0.00764597	1.56928
	1476	C4bpa	0.928337	0.107285	5.38537e-06
	1477	C4bpb	1	0	0
	1478	C5ar1	0.994658	0.00800842	0.000281288
	1479	C5ar2	0.997375	0.00393035	0.000138334
	1480	C6	0.995511	0.00672742	0.000236447
	1481	C8a	1	0	0
	1482	C8b	0.999908	0.00013811	4.87029e-06
	1483	C8g	0.997803	0.00328914	0.000115804
	1484	C9	0.999826	0.000260602	9.18928e-06
	1485	CB741658	1.6418	1.15661	1.87189
	1486	Caap1	6.16144	1.6168	4.24007
	1487	Cab39	1.0269	5.5231	5.5614
	1488	Cab39l	1.20149	4.72963	4.99445
	1489	Cabin1	0.715431	3.99173	3.50862
	1490	Cables1	0.67687	4.01726	3.45421
	1491	Cabp1	1.06808	6.65143	6.74645
	1492	Cabp4	0.357954	1.48226	0.000110532
	1493	Cabp5	0.999955	6.796e-05	2.39662e-06
	1494	Cabp7	0.104014	3.35879	0.0936468
	1495	Cabs1	0.999899	0.000150822	5.31853e-06
	1496	Cabyr	2.14501	1.93859	3.03957
	1497	Cacfd1	0.922726	3.23203	3.11601
	1498	Cachd1	0.358776	2.96587	1.48703
	1499	Cacna1a	1.26038	4.92103	5.25489
	1500	Cacna1b	0.830451	5.1618	4.89376
	1501	Cacna1c	0.971651	3.97147	3.92998
	1502	Cacna1d	0.811875	3.95067	3.65
	1503	Cacna1e	1.23894	5.5876	5.89671
	1504	Cacna1f	0.972076	0.0408601	7.89814e-07
	1505	Cacna1g	1.45559	3.24371	3.78531
	1506	Cacna1h	0.911277	2.60558	2.47155
	1507	Cacna1i	1.02985	4.40638	4.4488
	1508	Cacna1s	0.999855	0.000216858	7.64697e-06
	1509	Cacna2d1	1.69089	6.17588	6.93367
	1510	Cacna2d2	1.52414	3.20755	3.81554
	1511	Cacna2d3	1.41767	5.7279	6.23142
	1512	Cacna2d4	1	0	0
	1513	Cacnb1	0.967079	4.6738	4.62551
	1514	Cacnb2	1.50875	3.84182	4.43517
	1515	Cacnb3	1.05302	5.69711	5.77165
	1516	Cacnb4	1.26335	6.1986	6.53585
	1517	Cacng1	1	0	0
	1518	Cacng2	0.546107	4.72336	3.85062
	1519	Cacng3	1.2294	5.81954	6.1175
	1520	Cacng4	3.51225	3.65747	5.46987
	1521	Cacng5	0.144564	2.79048	0.000260862
	1522	Cacng6	1	0	0
	1523	Cacng7	1.05848	5.04939	5.13138
	1524	Cacng8	0.297037	5.1887	3.43741
	1525	Cactin	0.194554	3.35067	0.988915
	1526	Cacul1	0.880227	4.61271	4.42866
	1527	Cacybp	0.709933	5.46557	4.97132
	1528	Cad	0.667202	2.6049	2.02109
	1529	Cadm1	0.773621	5.48997	5.11967
	1530	Cadm2	1.0039	7.01292	7.01854
	1531	Cadm3	0.682939	7.74715	7.19698
	1532	Cadm4	0.627681	7.76844	7.09654
	1533	Cadps	1.68519	5.99838	6.75129
	1534	Cage1	0.598852	0.739807	7.9537e-05
	1535	Calb1	1.30135	5.50337	5.88338
	1536	Calb2	0.993058	0.0104151	0.000365375
	1537	Calca	1	0	0
	1538	Calcb	1	0	0
	1539	Calcoco1	1	0	0
	1540	Calcr	0.996268	0.00559087	0.000196614
	1541	Calcrl	0.793752	2.74729	2.41405
	1542	Cald1	2.82357	3.42799	4.92551
	1543	Calhm1	1	0	0
	1544	Calhm2	0.21978	2.18618	0.000311863
	1545	Calhm3	1	0	0
	1546	Calm1	1.19723	10.6124	10.8721
	1547	Calm2	1.06752	8.66612	8.76039
	1548	Calm3	0.976246	9.96277	9.92809
	1549	Calml3	3.58237	0.186729	2.02764
	1550	Calml4	0.168705	2.56771	0.000283885
	1551	Caln1	0.640656	4.7177	4.07532
	1552	Calr	1.07562	7.87158	7.97675
	1553	Calr3	0.299083	1.92775	0.186371
	1554	Calu	1.24143	4.90676	5.21876
	1555	Caly	0.927282	6.68574	6.57682
	1556	Camk1	1.14806	5.57121	5.77041
	1557	Camk1d	1.65597	4.67668	5.40435
	1558	Camk1g	4.2021	2.56965	4.64076
	1559	Camk2a	0.893092	9.34482	9.1817
	1560	Camk2b	1.17031	7.37366	7.60054
	1561	Camk2d	0.691398	5.22841	4.696
	1562	Camk2g	1.22226	6.63145	6.921
	1563	Camk2n1	1.16795	10.4119	10.6359
	1564	Camk2n2	32.311	0.0118651	5.02582
	1565	Camk4	0.928508	5.96708	5.86007
	1566	Camkk1	1.25731	5.95362	6.28396
	1567	Camkk2	1.20291	5.43037	5.6969
	1568	Camkmt	0.129041	2.95446	0.000366573
	1569	Camkv	0.84154	6.30422	6.05532
	1570	Camlg	0.741131	4.89954	4.46734
	1571	Camp	0.190546	2.39188	9.5519e-05
	1572	Camsap1	0.954737	4.65699	4.59017
	1573	Camsap2	1.08552	5.69278	5.81116
	1574	Camsap3	0.88974	2.18986	2.02132
	1575	Camta1	0.523782	6.82084	5.88788
	1576	Camta2	1.12537	5.40875	5.57914
	1577	Cand1	0.868896	5.4626	5.25985
	1578	Cand2	6.01301	0.00757901	2.59567
	1579	Cant1	3.00031	2.30561	3.89072
	1580	Canx	1.11869	7.28264	7.44445
	1581	Cap1	0.817628	6.2427	5.95221
	1582	Cap2	1.34647	6.55177	6.98096
	1583	Capg	0.99361	0.00958543	0.000336411
	1584	Capn1	0.272265	1.87715	0.000234627
	1585	Capn10	1.16684	3.5381	3.76071
	1586	Capn11	1	0	0
	1587	Capn12	0.483537	1.04839	8.65352e-05
	1588	Capn13	1	0	0
	1589	Capn15	0.724057	2.82466	2.35884
	1590	Capn2	0.924125	4.92091	4.80707
	1591	Capn3	0.564244	0.82563	2.17936e-05
	1592	Capn5	1.16852	3.82093	4.04561
	1593	Capn6	0.950493	0.0733613	0.000109063
	1594	Capn7	1.41765	4.24776	4.75126
	1595	Capn8	1	0	0
	1596	Capn9	1	0	0
	1597	Capns1	0.533852	6.82791	5.92243
	1598	Capns2	0.996282	0.00556976	0.000195873
	1599	Caprin1	1.35758	6.04245	6.48349
	1600	Caps2	0.289321	1.78935	9.33393e-05
	1601	Capsl	0.999017	0.00147058	5.18234e-05
	1602	Capza1	0.730741	4.45455	4.00198
	1603	Capza2	1.22835	6.56999	6.86672
	1604	Capza3	1	0	0
	1605	Capzb	0.492973	7.04441	6.02399
	1606	Car1	1	0	0
	1607	Car11	0.598726	5.83049	5.09046
	1608	Car12	3.00081	2.37842	3.96377
	1609	Car13	0.995194	0.00720372	0.000253127
	1610	Car14	3.74656	0.0110514	1.91662
	1611	Car15	1	0	0
	1612	Car2	0.742155	6.7372	6.307
	1613	Car3	0.995043	0.00743036	0.00026106
	1614	Car4	2.12899	4.19334	5.2835
	1615	Car5a	0.395763	1.33734	4.44609e-05
	1616	Car5b	2.37363	0.00509155	1.25218
	1617	Car6	2.44943	3.25617	4.54862
	1618	Car7	1.49334	2.43044	3.00898
	1619	Car8	0.995192	0.00720664	0.000253229
	1620	Car9	1.00187	0.120914	0.123603
	1621	Card10	0.492032	1.25398	0.230799
	1622	Card6	1.6366	1.29949	2.01019
	1623	Card9	0.274086	1.86757	0.000272202
	1624	Carf	0.0773953	3.69191	0.000302813
	1625	Carhsp1	0.943797	3.69339	3.60994
	1626	Carkd	0.155611	4.46235	1.77837
	1627	Carm1	1.62173	3.31449	4.01203
	1628	Cars	1.18451	3.93099	4.17529
	1629	Cars2	4.85319	0.593807	2.87274
	1630	Cartpt	13.0501	0.0105049	3.7165
	1631	Casc1	0.35381	2.54518	1.04622
	1632	Casc3	0.499602	4.57594	3.57479
	1633	Casc4	1.70049	5.52903	6.29498
	1634	Casc5	0.438675	1.21985	0.0310793
	1635	Cask	0.981712	4.71249	4.68586
	1636	Caskin1	1.22056	4.17164	4.45919
	1637	Caskin2	0.605248	2.32708	1.60268
	1638	Casp1	2.32404	0.00990003	1.22654
	1639	Casp12	0.997421	0.00386191	0.00013593
	1640	Casp14	1	0	0
	1641	Casp2	1.10277	3.41199	3.55312
	1642	Casp3	1.28348	3.5801	3.94016
	1643	Casp4	0.402996	1.5263	0.21514
	1644	Casp6	1	0	0
	1645	Casp7	1.07658	0.00758013	0.114034
	1646	Casp8	4.59393	0.00645779	2.20619
	1647	Casp8ap2	1.14857	3.02986	3.22969
	1648	Casp9	0.748402	4.40652	3.98841
	1649	Casq1	0.997086	0.00436354	0.000153547
	1650	Casq2	0.218894	2.1918	0.000108886
	1651	Casr	0.64169	1.23684	0.596787
	1652	Cass4	0.999971	4.38498e-05	1.54639e-06
	1653	Cast	1.08604	4.15571	4.27479
	1654	Cat	0.659293	5.29805	4.69704
	1655	Catsper2	6.30078	0.00826253	2.66379
	1656	Catsper3	1	0	0
	1657	Catsperd	0.99997	4.50578e-05	1.58899e-06
	1658	Catsperg1	0.938847	0.447863	0.356826
	1659	Cav1	1.20018	4.25799	4.52124
	1660	Cav2	1.84893	2.16827	3.05495
	1661	Cav3	1	0	0
	1662	Cb707485	1	0	0
	1663	Cbfa2t2	1.38277	3.24056	3.70812
	1664	Cbfa2t3	2.11385	2.94929	4.02917
	1665	Cbfb	0.829937	2.99519	2.72626
	1666	Cblb	2.15959	3.30358	4.41434
	1667	Cblc	1	0	0
	1668	Cbll1	1.33049	3.01595	3.42791
	1669	Cbln1	0.694756	0.727057	0.201636
	1670	Cbln2	1.85718	4.09265	4.98576
	1671	Cbln3	0.999953	6.9721e-05	2.45872e-06
	1672	Cbln4	1.91302	1.06309	1.99894
	1673	Cbr1	1	0	0
	1674	Cbr3	0.995962	0.00605051	0.000212728
	1675	Cbr4	0.809414	2.25253	1.94748
	1676	Cbs	0.273818	4.14321	2.2745
	1677	Cbwd1	29.794	0.193763	5.09071
	1678	Cbx2	2.09637	0.0011864	1.06908
	1679	Cbx3	2.45816	5.97994	7.27752
	1680	Cbx5	0.734566	6.012	5.56696
	1681	Cbx6	1.08011	6.10348	6.21466
	1682	Cbx7	1.14333	3.3162	3.50944
	1683	Cbx8	0.240424	2.05654	0.000195326
	1684	Cby1	16.4792	0.012455	4.05503
	1685	Cc2d1a	0.946299	3.32517	3.24553
	1686	Cc2d1b	0.725596	2.61185	2.14909
	1687	Ccar1	1.19116	3.84893	4.10131
	1688	Ccar2	0.526394	4.64474	3.71895
	1689	Ccbl1	2.52273	3.29107	4.62606
	1690	Ccbl2	0.993001	0.0105017	0.000368397
	1691	Ccdc101	1.23972	3.47262	3.78264
	1692	Ccdc102a	0.810696	0.302854	8.6558e-05
	1693	Ccdc103	1	0	0
	1694	Ccdc104	0.880698	6.93631	6.75303
	1695	Ccdc105	1	0	0
	1696	Ccdc112	1.09786	3.37292	3.50762
	1697	Ccdc114	0.859492	2.27812	2.05968
	1698	Ccdc115	0.795586	4.34341	4.01349
	1699	Ccdc116	1	0	0
	1700	Ccdc117	1.29585	2.80314	3.17703
	1701	Ccdc12	3.5603	3.69183	5.52382
	1702	Ccdc120	0.170618	2.67832	0.127156
	1703	Ccdc124	0.769092	5.81076	5.43199
	1704	Ccdc125	0.300188	1.7363	0.000238043
	1705	Ccdc126	2.49315	2.47152	3.78949
	1706	Ccdc127	1.07556	3.68973	3.79482
	1707	Ccdc129	1	0	0
	1708	Ccdc130	4.97219	2.8385	5.15238
	1709	Ccdc132	1.41787	5.1624	5.66612
	1710	Ccdc134	0.224424	2.32166	0.165955
	1711	Ccdc137	0.327719	2.57045	0.96098
	1712	Ccdc146	0.997034	0.00444237	0.000156315
	1713	Ccdc148	0.121065	3.04652	0.000375907
	1714	Ccdc150	1	0	0
	1715	Ccdc151	0.171626	2.54282	0.000159337
	1716	Ccdc152	0.996042	0.00593023	0.000208512
	1717	Ccdc153	3.45044	1.47789	3.26468
	1718	Ccdc163	0.367572	1.44395	4.9647e-05
	1719	Ccdc166	1.33176	0.000261572	0.413597
	1720	Ccdc167	2.05883	2.74663	3.78845
	1721	Ccdc169	0.926897	0.109533	1.49732e-05
	1722	Ccdc17	0.996071	0.00588712	0.000207001
	1723	Ccdc172	0.999934	9.91622e-05	3.49691e-06
	1724	Ccdc173	0.306235	1.70751	0.000221871
	1725	Ccdc174	0.60121	3.43172	2.69766
	1726	Ccdc175	1.00141	0.0961389	0.0981657
	1727	Ccdc176	0.388943	1.51711	0.154738
	1728	Ccdc179	1	0	0
	1729	Ccdc181	0.523799	5.60233	4.66941
	1730	Ccdc182	1	0	0
	1731	Ccdc183	0.99987	0.000194515	6.85917e-06
	1732	Ccdc184	0.804005	4.17908	3.86435
	1733	Ccdc185	0.917899	0.123595	2.46964e-06
	1734	Ccdc19	0.995862	0.00620058	0.000217988
	1735	Ccdc22	1.86625	2.05327	2.95341
	1736	Ccdc24	1	0	0
	1737	Ccdc25	0.616646	4.67372	3.97623
	1738	Ccdc27	1	0	0
	1739	Ccdc28a	7.23496	2.06649	4.92148
	1740	Ccdc28b	2.49516	2.79412	4.11326
	1741	Ccdc32	0.736504	4.47519	4.03395
	1742	Ccdc33	0.997908	0.00313095	0.000110243
	1743	Ccdc34	0.795204	3.02822	2.69761
	1744	Ccdc39	0.479619	3.58839	2.52835
	1745	Ccdc40	0.484364	1.04595	0.000119627
	1746	Ccdc42	0.99767	0.00348868	0.000122816
	1747	Ccdc43	0.924525	3.86643	3.75322
	1748	Ccdc47	0.897075	6.30743	6.15073
	1749	Ccdc50	1.36916	4.47562	4.92891
	1750	Ccdc51	0.114915	3.12167	0.000313109
	1751	Ccdc53	1.78214	3.63847	4.47209
	1752	Ccdc58	0.994279	0.00857821	0.000301215
	1753	Ccdc59	1.38786	2.70195	3.17481
	1754	Ccdc60	0.862041	0.214177	4.416e-06
	1755	Ccdc61	8.05971	0.00664759	3.01738
	1756	Ccdc62	0.63601	2.88384	2.23096
	1757	Ccdc63	1	0	0
	1758	Ccdc64	0.439496	3.58485	2.39877
	1759	Ccdc64b	0.999959	6.06641e-05	2.13934e-06
	1760	Ccdc65	3.33206	3.26042	4.99683
	1761	Ccdc67	0.998557	0.00215931	7.60678e-05
	1762	Ccdc68	0.999892	0.000161432	5.69267e-06
	1763	Ccdc69	0.999943	8.58186e-05	3.02637e-06
	1764	Ccdc7	1.00191	0.135127	0.137881
	1765	Ccdc71	0.0701635	3.83354	0.000399973
	1766	Ccdc77	0.347254	1.63051	0.10457
	1767	Ccdc8	0.295271	1.76005	0.000158963
	1768	Ccdc80	0.553916	2.68856	1.8363
	1769	Ccdc81	0.997977	0.00302809	0.000106626
	1770	Ccdc82	1.44744	4.19977	4.73328
	1771	Ccdc85a	0.700624	3.88334	3.37005
	1772	Ccdc86	0.938059	2.26844	2.17619
	1773	Ccdc87	1	0	0
	1774	Ccdc89	1	0	0
	1775	Ccdc90b	2.97032	2.34304	3.91365
	1776	Ccdc91	2.28763	2.85156	4.04541
	1777	Ccdc92	1.75427	4.74093	5.5518
	1778	Ccdc93	0.717326	3.32119	2.84189
	1779	Ccdc94	0.983928	3.21571	3.19233
	1780	Ccdc97	0.598145	4.44546	3.70403
	1781	Ccer1	1	0	0
	1782	Cchcr1	0.28597	2.11945	0.313388
	1783	Ccin	1	0	0
	1784	Cck	0.72404	8.36596	7.9001
	1785	Cckar	0.997121	0.00431088	0.000151698
	1786	Cckbr	0.445103	4.16315	2.99536
	1787	Ccl1	1	0	0
	1788	Ccl11	0.999841	0.00023772	8.38251e-06
	1789	Ccl12	1	0	0
	1790	Ccl17	1	0	0
	1791	Ccl19	0.993534	0.00969988	0.000340408
	1792	Ccl2	0.992966	0.010554	0.000370222
	1793	Ccl20	1	0	0
	1794	Ccl21	1	0	0
	1795	Ccl22	0.999954	6.9111e-05	2.43721e-06
	1796	Ccl24	0.219789	2.79333	0.607517
	1797	Ccl25	0.999816	0.000275898	9.72856e-06
	1798	Ccl26	1	0	0
	1799	Ccl27	0.690381	4.68445	4.14991
	1800	Ccl28	0.999834	0.000248143	8.74999e-06
	1801	Ccl3	0.99577	0.00633892	0.000222836
	1802	Ccl4	1	0	0
	1803	Ccl5	1	0	0
	1804	Ccl6	0.994669	0.00799291	0.000280746
	1805	Ccl7	0.994702	0.00794221	0.000278972
	1806	Ccl9	1.12293	0.370425	0.537687
	1807	Ccm2	0.181774	5.03141	2.57163
	1808	Ccna1	4.45085	0.00917798	2.16326
	1809	Ccna2	0.310463	1.68761	9.92068e-05
	1810	Ccnb1	0.998195	0.080117	0.0775102
	1811	Ccnb1ip1	0.999959	6.15737e-05	2.17141e-06
	1812	Ccnb2	0.995396	0.00690053	0.00024251
	1813	Ccnc	0.799166	3.89531	3.57187
	1814	Ccnd1	0.843783	2.33014	2.08508
	1815	Ccnd2	0.794259	4.62462	4.2923
	1816	Ccnd3	2.05973	2.45343	3.49588
	1817	Ccndbp1	1.10451	4.17864	4.32204
	1818	Ccne1	0.870259	2.59207	2.39159
	1819	Ccne2	0.520379	2.59824	1.65587
	1820	Ccnf	0.538019	2.90997	2.0157
	1821	Ccng1	1.06776	6.11014	6.20472
	1822	Ccng2	1.42671	3.80521	4.31791
	1823	Ccnh	1.38272	4.22285	4.69036
	1824	Ccni	1.0813	6.68642	6.79919
	1825	Ccnj	1	0	0
	1826	Ccnjl	1.53668	2.25889	2.87871
	1827	Ccnk	0.971805	3.52032	3.47906
	1828	Ccnl1	3.23279	3.04313	4.73591
	1829	Ccnl2	0.93512	4.72937	4.6326
	1830	Ccno	1	0	0
	1831	Ccnt1	0.260545	4.92222	2.98182
	1832	Ccnt2	0.648889	3.91904	3.29509
	1833	Ccny	1.37608	5.41723	5.87779
	1834	Ccp110	0.54853	5.07517	4.20881
	1835	Ccpg1	1.06526	4.26584	4.35704
	1836	Ccpg1os	9.07833	0.0111795	3.19361
	1837	Ccr1	0.999957	6.4861e-05	2.28733e-06
	1838	Ccr10	0.997751	0.00336667	0.000118529
	1839	Ccr1l1	1	0	0
	1840	Ccr3	1	0	0
	1841	Ccr4	1	0	0
	1842	Ccr5	0.10542	3.24621	0.000425606
	1843	Ccr6	0.888415	0.1707	6.35312e-06
	1844	Ccr7	1	0	0
	1845	Ccr9	0.935338	0.0964505	1.06075e-05
	1846	Ccrl2	6.33658	0.00329362	2.667
	1847	Ccs	1.61954	3.53228	4.22786
	1848	Ccsap	2.42635	4.29983	5.57862
	1849	Ccser1	0.967369	3.95661	3.90875
	1850	Cct2	0.584903	6.31366	5.53993
	1851	Cct3	0.544101	5.81347	4.93542
	1852	Cct4	0.709378	5.95291	5.45753
	1853	Cct5	0.834554	6.54692	6.286
	1854	Cct6a	1.63484	5.30316	6.01232
	1855	Cct6b	1.30052	2.45499	2.83409
	1856	Cct7	0.80558	6.2432	5.9313
	1857	Cct8	0.970185	5.56972	5.52605
	1858	Cct8l1	1	0	0
	1859	Ccz1b	0.328834	4.62732	3.02275
	1860	Cd101	0.689565	0.536447	0.000204624
	1861	Cd14	1.37374	0.00667252	0.464786
	1862	Cd151	1	0	0
	1863	Cd163	0.998613	0.00207539	7.31147e-05
	1864	Cd163l1	1	0	0
	1865	Cd164	0.671565	5.18561	4.61121
	1866	Cd177	1	0	0
	1867	Cd180	0.657051	2.46669	1.86077
	1868	Cd19	1	0	0
	1869	Cd1d1	0.626275	0.675387	0.000255159
	1870	Cd2	1	0	0
	1871	Cd200	0.662089	5.7754	5.1805
	1872	Cd200r1	0.184918	2.43538	0.000342845
	1873	Cd209a	1.13021	0.000103854	0.176692
	1874	Cd209b	0.99933	0.00100248	3.5336e-05
	1875	Cd209e	1	0	0
	1876	Cd22	0.997676	0.00347928	0.000122486
	1877	Cd226	0.3628	1.46287	0.000110659
	1878	Cd24	0.529603	4.99476	4.07775
	1879	Cd244	0.999945	8.29086e-05	2.92376e-06
	1880	Cd247	0.833419	0.421484	0.158599
	1881	Cd248	1	0	0
	1882	Cd27	0.999633	0.000549378	1.93692e-05
	1883	Cd274	0.997878	0.00317724	0.00011187
	1884	Cd276	1.14161	2.0945	2.28556
	1885	Cd28	0.997797	0.00329754	0.000116099
	1886	Cd2ap	0.608998	4.89551	4.18002
	1887	Cd2bp2	0.696172	5.45096	4.92847
	1888	Cd300a	2.61563	0.00972797	1.39689
	1889	Cd300e	0.998993	0.00150684	5.31004e-05
	1890	Cd300lb	1	0	0
	1891	Cd300le	1.28579	0.00949487	0.372154
	1892	Cd300lf	0.176888	2.49934	0.000249002
	1893	Cd302	0.0412848	4.59869	0.000446033
	1894	Cd320	1.09196	3.97211	4.09902
	1895	Cd34	1.11016	5.44313	5.59389
	1896	Cd36	0.997884	0.00316766	0.000111533
	1897	Cd37	0.143749	2.79879	0.0004156
	1898	Cd38	1.26081	1.78971	2.12406
	1899	Cd3d	1	0	0
	1900	Cd3e	0.996827	0.00475154	0.000167168
	1901	Cd3eap	0.841167	3.82304	3.5735
	1902	Cd3g	0.996262	0.00560029	0.000196944
	1903	Cd4	0.303815	1.71913	0.000398802
	1904	Cd40	0.396956	1.33304	9.19653e-05
	1905	Cd40lg	1	0	0
	1906	Cd44	1.18901	2.43165	2.6814
	1907	Cd46	0.998068	0.00289175	0.000101833
	1908	Cd47	1.52193	5.57106	6.17696
	1909	Cd48	0.123566	3.76052	0.743881
	1910	Cd5	1	0	0
	1911	Cd52	1	0	0
	1912	Cd53	0.101796	3.44736	0.151117
	1913	Cd55	4.63949	0.00831804	2.22228
	1914	Cd59	1.36248	5.4875	5.93373
	1915	Cd5l	0.998771	0.00183866	6.47826e-05
	1916	Cd6	0.997695	0.00345116	0.000121498
	1917	Cd63	0.707527	6.37157	5.87243
	1918	Cd68	0.993043	0.0104381	0.000366178
	1919	Cd69	1	0	0
	1920	Cd7	1	0	0
	1921	Cd70	0.999805	0.000292123	1.03006e-05
	1922	Cd72	0.307246	1.70283	0.000293204
	1923	Cd74	6.70176	1.61812	4.36266
	1924	Cd79b	1	0	0
	1925	Cd80	1	0	0
	1926	Cd81	0.669991	8.10699	7.52921
	1927	Cd82	1.88773	3.13398	4.05063
	1928	Cd83	0.634732	3.71379	3.05801
	1929	Cd84	0.991852	0.0122317	0.00042871
	1930	Cd86	0.208268	2.26382	0.000336134
	1931	Cd8a	0.997325	0.00400479	0.000140949
	1932	Cd8b	0.99491	0.00762985	0.000268042
	1933	Cd9	0.609447	6.95108	6.23665
	1934	Cd93	4.74182	0.0602874	2.30573
	1935	Cd96	1	0	0
	1936	Cd99	9.11014	2.56096	5.74843
	1937	Cd99l2	1.12814	0.000448553	0.174397
	1938	Cda	1	0	0
	1939	Cdadc1	1.29744	3.44397	3.81963
	1940	Cdc123	0.748851	5.29603	4.87878
	1941	Cdc14a	2.04282	1.54093	2.5715
	1942	Cdc14b	2.03664	2.01633	3.04252
	1943	Cdc16	0.0739254	3.87225	0.114459
	1944	Cdc20	1.31569	0.00164774	0.397471
	1945	Cdc23	0.891816	3.60197	3.43679
	1946	Cdc25a	2.99601	0.145583	1.72862
	1947	Cdc25b	1.42639	2.52454	3.03691
	1948	Cdc25c	0.420818	1.2488	6.31312e-05
	1949	Cdc26	1.7612	4.1922	5.00876
	1950	Cdc27	1.38643	4.43448	4.90585
	1951	Cdc34	1.76866	4.89688	5.71954
	1952	Cdc37	2.12132	5.77557	6.86053
	1953	Cdc37l1	0.759529	5.42461	5.02779
	1954	Cdc40	4.27578	2.58227	4.67846
	1955	Cdc42	0.982057	7.20228	7.17616
	1956	Cdc42bpa	0.876887	5.57461	5.38507
	1957	Cdc42bpb	1.20801	4.66065	4.93328
	1958	Cdc42bpg	0.627469	0.672402	1.84894e-05
	1959	Cdc42ep1	0.539721	3.1981	2.30838
	1960	Cdc42ep2	0.998604	3.77648	3.77447
	1961	Cdc42ep3	0.721008	2.98277	2.51085
	1962	Cdc42ep4	1.12683	3.47619	3.64846
	1963	Cdc42ep5	0.689002	0.537432	1.23085e-05
	1964	Cdc42se1	0.698295	4.40489	3.8868
	1965	Cdc42se2	0.490493	5.98446	4.95676
	1966	Cdc45	1	0	0
	1967	Cdc5l	0.617506	5.33058	4.6351
	1968	Cdc6	0.84787	3.00192	2.76384
	1969	Cdc7	0.486434	1.28648	0.246793
	1970	Cdc73	1.17385	4.11451	4.34575
	1971	Cdca2	0.999527	0.000707438	2.49398e-05
	1972	Cdca3	0.999665	0.000501697	1.76885e-05
	1973	Cdca4	0.156876	2.67264	0.000335643
	1974	Cdca5	1	0	0
	1975	Cdca7	0.996285	0.00556481	0.0001957
	1976	Cdca7l	2.7912	0.099514	1.5804
	1977	Cdca8	3.01036	0.00168581	1.59162
	1978	Cdcp1	1.03358	0.0468821	0.0945302
	1979	Cdh1	0.528175	0.920989	7.69974e-05
	1980	Cdh10	1.61632	4.4757	5.16841
	1981	Cdh11	1.11656	4.21902	4.37809
	1982	Cdh13	1.2063	4.62647	4.89706
	1983	Cdh15	2.97673	0.879512	2.45324
	1984	Cdh16	1	0	0
	1985	Cdh17	1	0	0
	1986	Cdh19	0.185	2.43462	0.00021925
	1987	Cdh2	1.00731	5.35984	5.37035
	1988	Cdh20	0.825905	3.86771	3.59176
	1989	Cdh22	1.83633	2.71439	3.59122
	1990	Cdh23	0.817114	0.291441	4.99701e-05
	1991	Cdh26	1	0	0
	1992	Cdh3	0.950497	0.0733269	8.12094e-05
	1993	Cdh5	2.12915	0.0100398	1.10032
	1994	Cdh6	1.09157	4.62952	4.75592
	1995	Cdh7	3.10716	2.62619	4.26178
	1996	Cdh8	1.54717	4.49371	5.12334
	1997	Cdh9	2.30511	2.08278	3.28762
	1998	Cdhr1	0.767681	1.6797	1.29828
[truncated: 15,314 more rows]
